# Supplementary material for: AZGP1P2/UBA1/RBM15 Cascade Mediates the Fate Determinations of Prostate Cancer Stem Cells and Promotes Therapeutic Effect of Docetaxel in Castration-Resistant Prostate Cancer via TPM1 m6A Modification
Source: Research (Wash D C). 2023 Oct 17;6:0252. doi: 10.34133/research.0252 (PMC10581371; doi:10.34133/research.0252)
Supplement: Supplementary 1 — Figs. S1 to S4 Tables S1 to S5 [file research.0252.f1.zip]

Archive with 6 entries (6 files):
- 4. Supplementary Figures and Figure legends.doc
- Supplementary Table 2.docx
- Supplementary Table 1.xlsx
- Supplementary table 3.docx.xlsx
- Supplementary table 4.docx.xlsx
- Supplementary table 5.docx.xlsx
