# Supplementary material for: AZGP1P2/UBA1/RBM15 Cascade Mediates the Fate Determinations of Prostate Cancer Stem Cells and Promotes Therapeutic Effect of Docetaxel in Castration-Resistant Prostate Cancer via TPM1 m6A Modification
Source: Research (Wash D C). 2023 Oct 17;6:0252. doi: 10.34133/research.0252 (PMC10581371; doi:10.34133/research.0252)
Supplement: Supplementary 1 — Figs. S1 to S4 Tables S1 to S5 [file research.0252.f1.zip › Supplementary Table 1.xlsx]

## Sheet: Sheet1
Table S1. Patient and Organoid Characteristics.
Name	Tissue Site	Prior Therapy	Disease state	Tissue type	T stage	PSA (ng/dL)	Gleason score
Organoid-1	Lymph node needle biopsy	Abiraterone, docetaxel	castration-resistant, docetaxel-resistant	adenocarcinoma	T4	0.05	4+5
Organoid-2	Radical prostatectomy tissue	ADT, Abiraterone, docetaxel	castration-resistant, docetaxel-resistant	adenocarcinoma	T3b	＞100	4+5
Organoid-3	Salvage surgery tissue	ADT, Abiraterone, carboplatin, docetaxel	castration-resistant, docetaxel-resistant	adenocarcinoma	T4	80.483	4+5
