# Supplementary material for: AZGP1P2/UBA1/RBM15 Cascade Mediates the Fate Determinations of Prostate Cancer Stem Cells and Promotes Therapeutic Effect of Docetaxel in Castration-Resistant Prostate Cancer via TPM1 m6A Modification
Source: Research (Wash D C). 2023 Oct 17;6:0252. doi: 10.34133/research.0252 (PMC10581371; doi:10.34133/research.0252)
Supplement: Supplementary 1 — Figs. S1 to S4 Tables S1 to S5 [file research.0252.f1.zip › Supplementary table 4.docx.xlsx]

## Sheet: Proteins
Protein FDR Confidence	Accession	Description	Sum PEP Score	Coverage	# Peptides	# PSMs	# Unique Peptides	# AAs	MW [kDa]	calc. pI	Modifications	Area: F2: Sample	Gene ID	Biological Process	Cellular Component	Molecular Function	Score Sequest HT
High	P52272	Heterogeneous nuclear ribonucleoprotein M OS=Homo sapiens OX=9606 GN=HNRNPM PE=1 SV=3	208.412	38.9041	28	68	28	730	77.464	8.7		240000000	HNRNPM	metabolic process;regulation of biological process;response to stimulus	membrane;nucleus;spliceosomal complex	protein binding;RNA binding	172.336
High	P04264	Keratin, type II cytoskeletal 1 OS=Homo sapiens OX=9606 GN=KRT1 PE=1 SV=6	187.803	56.2112	38	54	33	644	65.999	8.12		500000000	KRT1	cell death;defense response;metabolic process;regulation of biological process;response to stimulus;transport	cytoskeleton;cytosol;extracellular;membrane;nucleus	catalytic activity;motor activity;protein binding;receptor activity;structural molecule activity	131.184
High	P35908	Keratin, type II cytoskeletal 2 epidermal OS=Homo sapiens OX=9606 GN=KRT2 PE=1 SV=2	166.35	52.8951	35	46	29	639	65.393	8		220000000	KRT2	cell death;cell organization and biogenesis;cell proliferation;cellular component movement;metabolic process	cytoskeleton;cytosol;membrane;nucleus	protein binding;structural molecule activity	120.32
High	P11498	Pyruvate carboxylase, mitochondrial OS=Homo sapiens OX=9606 GN=PC PE=1 SV=2	165.569	33.6163	32	46	32	1178	129.551	6.84		210000000	PC	metabolic process;regulation of biological process	cytoplasm;cytosol;mitochondrion;organelle lumen	catalytic activity;metal ion binding;nucleotide binding;protein binding	110.192
High	P31943	Heterogeneous nuclear ribonucleoprotein H OS=Homo sapiens OX=9606 GN=HNRNPH1 PE=1 SV=4	153.947	50.3341	16	38	8	449	49.198	6.3	Acetyl [N-Term]	280000000	HNRNPH1	metabolic process;regulation of biological process;response to stimulus	cytosol;membrane;nucleus;spliceosomal complex	protein binding;RNA binding	113.867
High	P38159	RNA-binding motif protein, X chromosome OS=Homo sapiens OX=9606 GN=RBMX PE=1 SV=3	147.936	56.0102	28	70	10	391	42.306	10.05		780000000	RBMX	cell differentiation;cell organization and biogenesis;metabolic process;regulation of biological process;response to stimulus	membrane;nucleus;spliceosomal complex	DNA binding;protein binding;RNA binding	163.478
High	P31942	Heterogeneous nuclear ribonucleoprotein H3 OS=Homo sapiens OX=9606 GN=HNRNPH3 PE=1 SV=2	136.021	57.8035	13	42	11	346	36.903	6.87		960000000	HNRNPH3	cell differentiation;metabolic process	nucleus;spliceosomal complex	protein binding;RNA binding	127.435
High	P13645	Keratin, type I cytoskeletal 10 OS=Homo sapiens OX=9606 GN=KRT10 PE=1 SV=6	132.192	48.4589	29	42	25	584	58.792	5.21		430000000	KRT10	cell death;cell differentiation;metabolic process	cytoplasm;cytoskeleton;cytosol;membrane;nucleus	structural molecule activity	105.511
High	Q96E39	RNA binding motif protein, X-linked-like-1 OS=Homo sapiens OX=9606 GN=RBMXL1 PE=1 SV=1	118.38	45.8974	22	52	4	390	42.116	9.89		19000000	RBMXL1	metabolic process;regulation of biological process	nucleus	DNA binding;RNA binding	126.065
High	Q9H2U1	ATP-dependent DNA/RNA helicase DHX36 OS=Homo sapiens OX=9606 GN=DHX36 PE=1 SV=2	107.512	24.1071	22	36	22	1008	114.688	7.68		190000000	DHX36	metabolic process;regulation of biological process;response to stimulus	chromosome;cytoplasm;cytosol;nucleus	catalytic activity;DNA binding;nucleotide binding;protein binding;RNA binding	69.4523
High	O43143	Pre-mRNA-splicing factor ATP-dependent RNA helicase DHX15 OS=Homo sapiens OX=9606 GN=DHX15 PE=1 SV=2	102.188	28.6792	26	39	25	795	90.875	7.46		200000000	DHX15	metabolic process;response to stimulus	cytoplasm;nucleus;spliceosomal complex	catalytic activity;nucleotide binding;protein binding;RNA binding	76.7549
High	Q12849	G-rich sequence factor 1 OS=Homo sapiens OX=9606 GN=GRSF1 PE=1 SV=3	95.1021	35.2083	16	26	16	480	53.093	6.19		440000000	GRSF1	metabolic process	cytoplasm;mitochondrion	RNA binding	66.1909
High	P60709	Actin, cytoplasmic 1 OS=Homo sapiens OX=9606 GN=ACTB PE=1 SV=1	93.1441	44.5333	13	22	13	375	41.71	5.48		330000000	ACTB	cell organization and biogenesis;cellular component movement;metabolic process;regulation of biological process;response to stimulus	cytoplasm;cytoskeleton;cytosol;membrane;nucleus	DNA binding;nucleotide binding;protein binding;structural molecule activity	53.7191
High	O75643	U5 small nuclear ribonucleoprotein 200 kDa helicase OS=Homo sapiens OX=9606 GN=SNRNP200 PE=1 SV=2	91.6371	12.3596	23	27	23	2136	244.353	6.06		47000000	SNRNP200	cell differentiation;cell organization and biogenesis;metabolic process	membrane;nucleus;spliceosomal complex	catalytic activity;DNA binding;nucleotide binding;protein binding;RNA binding	52.7097
High	Q9HCD5	Nuclear receptor coactivator 5 OS=Homo sapiens OX=9606 GN=NCOA5 PE=1 SV=2	87.874	43.0052	23	31	23	579	65.496	9.6	Acetyl [N-Term]	230000000	NCOA5	metabolic process;regulation of biological process	cytoskeleton;nucleus	protein binding;RNA binding	65.7609
High	P35527	Keratin, type I cytoskeletal 9 OS=Homo sapiens OX=9606 GN=KRT9 PE=1 SV=3	83.1609	36.1156	17	25	16	623	62.027	5.24		200000000	KRT9	cell death;cell organization and biogenesis	cytosol;membrane;nucleus	structural molecule activity	54.3801
High	P07437	Tubulin beta chain OS=Homo sapiens OX=9606 GN=TUBB PE=1 SV=2	78.5047	37.1622	16	24	5	444	49.639	4.89		78000000	TUBB	cell division;cell organization and biogenesis;cellular component movement;defense response;regulation of biological process;response to stimulus;transport	cytoplasm;cytoskeleton;extracellular;membrane;nucleus;organelle lumen	catalytic activity;nucleotide binding;protein binding;structural molecule activity	50.8202
High	P68371	Tubulin beta-4B chain OS=Homo sapiens OX=9606 GN=TUBB4B PE=1 SV=1	72.4524	37.0787	15	21	4	445	49.799	4.89		28000000	TUBB4B	cell organization and biogenesis;cellular component movement;defense response;regulation of biological process;response to stimulus;transport	cytoplasm;cytoskeleton;cytosol;extracellular;nucleus;organelle lumen	catalytic activity;nucleotide binding;protein binding;RNA binding;structural molecule activity	43.2207
High	Q71U36	Tubulin alpha-1A chain OS=Homo sapiens OX=9606 GN=TUBA1A PE=1 SV=1	71.8749	34.1463	14	22	5	451	50.104	5.06		150000000	TUBA1A	cell division;cell organization and biogenesis;regulation of biological process;transport	cytoplasm;cytoskeleton;cytosol;endosome;membrane;nucleus	catalytic activity;nucleotide binding;protein binding;structural molecule activity	52.9831
High	P52597	Heterogeneous nuclear ribonucleoprotein F OS=Homo sapiens OX=9606 GN=HNRNPF PE=1 SV=3	71.5743	33.9759	10	20	8	415	45.643	5.58		160000000	HNRNPF	metabolic process;regulation of biological process;response to stimulus	cytosol;membrane;nucleus;spliceosomal complex	protein binding;RNA binding	56.7066
High	P55795	Heterogeneous nuclear ribonucleoprotein H2 OS=Homo sapiens OX=9606 GN=HNRNPH2 PE=1 SV=1	69.3005	34.2984	12	28	5	449	49.232	6.3	Acetyl [N-Term]	39000000	HNRNPH2	metabolic process	cytosol;membrane;nucleus	protein binding;RNA binding	70.3983
High	Q07955	Serine/arginine-rich splicing factor 1 OS=Homo sapiens OX=9606 GN=SRSF1 PE=1 SV=2	68.3982	41.129	16	35	15	248	27.728	10.36		700000000	SRSF1	cell differentiation;cell organization and biogenesis;metabolic process;regulation of biological process;transport	cytoplasm;nucleus;spliceosomal complex	protein binding;RNA binding	80.6691
High	P11940	Polyadenylate-binding protein 1 OS=Homo sapiens OX=9606 GN=PABPC1 PE=1 SV=2	64.6498	31.9182	19	22	15	636	70.626	9.5		72000000	PABPC1	metabolic process;regulation of biological process	cytoplasm;cytosol;membrane;nucleus;spliceosomal complex	protein binding;RNA binding;translation regulator activity	44.8348
High	Q9UKV3	Apoptotic chromatin condensation inducer in the nucleus OS=Homo sapiens OX=9606 GN=ACIN1 PE=1 SV=2	62.3323	12.8262	17	21	17	1341	151.771	6.43		160000000	ACIN1	cell death;cell differentiation;cell organization and biogenesis;metabolic process;regulation of biological process	cytosol;membrane;nucleus	catalytic activity;protein binding;RNA binding	52.6374
High	P49756	RNA-binding protein 25 OS=Homo sapiens OX=9606 GN=RBM25 PE=1 SV=3	58.1367	11.7438	11	16	11	843	100.124	6.32		160000000	RBM25	metabolic process;regulation of biological process	cytoplasm;nucleus;spliceosomal complex	protein binding;RNA binding	39.4575
High	P68366	Tubulin alpha-4A chain OS=Homo sapiens OX=9606 GN=TUBA4A PE=1 SV=1	57.899	25.6696	11	13	2	448	49.892	5.06		21000000	TUBA4A	cell organization and biogenesis;regulation of biological process;transport	cytoplasm;cytoskeleton;cytosol;extracellular	catalytic activity;nucleotide binding;protein binding;structural molecule activity	33.5515
High	Q13242	Serine/arginine-rich splicing factor 9 OS=Homo sapiens OX=9606 GN=SRSF9 PE=1 SV=1	56.321	55.6561	17	28	15	221	25.526	8.65		220000000	SRSF9	cell organization and biogenesis;metabolic process;regulation of biological process;response to stimulus;transport	nucleus	protein binding;RNA binding	53.0829
High	O43809	Cleavage and polyadenylation specificity factor subunit 5 OS=Homo sapiens OX=9606 GN=NUDT21 PE=1 SV=1	52.7394	35.6828	8	12	8	227	26.211	8.82		120000000	NUDT21	cell organization and biogenesis;metabolic process	nucleus	catalytic activity;protein binding;RNA binding	28.8396
High	P11142	Heat shock cognate 71 kDa protein OS=Homo sapiens OX=9606 GN=HSPA8 PE=1 SV=1	52.5706	22.7554	14	17	8	646	70.854	5.52		16000000	HSPA8	cell communication;cell organization and biogenesis;metabolic process;regulation of biological process;response to stimulus;transport	cytoplasm;cytosol;endosome;extracellular;membrane;nucleus;organelle lumen;spliceosomal complex	catalytic activity;nucleotide binding;protein binding;RNA binding	42.0596
High	Q15393	Splicing factor 3B subunit 3 OS=Homo sapiens OX=9606 GN=SF3B3 PE=1 SV=4	50.4106	12.9006	13	16	13	1217	135.492	5.26		50000000	SF3B3	cell organization and biogenesis;metabolic process;regulation of biological process	nucleus;spliceosomal complex	protein binding;RNA binding	32.3689
High	Q15029	116 kDa U5 small nuclear ribonucleoprotein component OS=Homo sapiens OX=9606 GN=EFTUD2 PE=1 SV=1	49.1899	15.535	13	15	13	972	109.366	5		58000000	EFTUD2	cell organization and biogenesis;metabolic process;response to stimulus	cytosol;membrane;nucleus;spliceosomal complex	catalytic activity;nucleotide binding;protein binding;RNA binding	35.2224
High	P13647	Keratin, type II cytoskeletal 5 OS=Homo sapiens OX=9606 GN=KRT5 PE=1 SV=3	49.0134	22.7119	16	21	9	590	62.34	7.74		46000000	KRT5	cell death;cell organization and biogenesis;metabolic process	cytoplasm;cytosol;membrane;mitochondrion;nucleus	catalytic activity;motor activity;protein binding;structural molecule activity	44.137
High	P02533	Keratin, type I cytoskeletal 14 OS=Homo sapiens OX=9606 GN=KRT14 PE=1 SV=4	44.7789	24.3644	11	15	5	472	51.529	5.16		19000000	KRT14	cell death;cell differentiation;cell organization and biogenesis;response to stimulus	cytoplasm;cytosol;nucleus	protein binding;structural molecule activity	34.6994
High	Q16630	Cleavage and polyadenylation specificity factor subunit 6 OS=Homo sapiens OX=9606 GN=CPSF6 PE=1 SV=2	44.4081	16.8784	10	12	10	551	59.173	7.15		190000000	CPSF6	cell organization and biogenesis;metabolic process	membrane;nucleus	protein binding;RNA binding	27.2646
High	P10809	60 kDa heat shock protein, mitochondrial OS=Homo sapiens OX=9606 GN=HSPD1 PE=1 SV=2	42.7738	23.2112	9	10	9	573	61.016	5.87		40000000	HSPD1	cell organization and biogenesis;cell proliferation;metabolic process;regulation of biological process;response to stimulus;transport	cell surface;cytoplasm;cytosol;endosome;membrane;mitochondrion;organelle lumen	catalytic activity;DNA binding;nucleotide binding;protein binding;RNA binding	29.3
High	Q9UHX1	Poly(U)-binding-splicing factor PUF60 OS=Homo sapiens OX=9606 GN=PUF60 PE=1 SV=1	42.3703	25.9392	12	13	12	559	59.838	5.29		56000000	PUF60	cell death;cellular homeostasis;metabolic process;regulation of biological process	nucleus	catalytic activity;DNA binding;protein binding;RNA binding	21.369
High	P0DMV9	Heat shock 70 kDa protein 1B OS=Homo sapiens OX=9606 GN=HSPA1B PE=1 SV=1	40.5668	19.1888	11	12	7	641	70.009	5.66		15000000	HSPA1B; HSPA1A	cell organization and biogenesis;metabolic process;regulation of biological process;response to stimulus;transport	cytoplasm;cytoskeleton;cytosol;endoplasmic reticulum;extracellular;mitochondrion;nucleus	catalytic activity;nucleotide binding;protein binding;receptor activity;RNA binding	30.4657
High	Q96PK6	RNA-binding protein 14 OS=Homo sapiens OX=9606 GN=RBM14 PE=1 SV=2	39.8923	18.6846	10	11	10	669	69.449	9.67		26000000	RBM14; RBM14-RBM4	cell organization and biogenesis;defense response;metabolic process;regulation of biological process;response to stimulus	cytoplasm;nucleus	protein binding;RNA binding	25.0808
High	O15042	U2 snRNP-associated SURP motif-containing protein OS=Homo sapiens OX=9606 GN=U2SURP PE=1 SV=2	39.0863	10.69	11	15	10	1029	118.219	8.47		75000000	U2SURP	metabolic process	nucleus	protein binding;RNA binding	33.3198
High	P02768	Serum albumin OS=Homo sapiens OX=9606 GN=ALB PE=1 SV=2	37.4511	11.6585	7	14	7	609	69.321	6.28		2600000000	ALB	cell communication;cell organization and biogenesis;metabolic process;regulation of biological process;response to stimulus;transport	cytoplasm;endoplasmic reticulum;extracellular;Golgi;nucleus;organelle lumen	antioxidant activity;catalytic activity;DNA binding;metal ion binding;protein binding	26.6037
High	P38919	Eukaryotic initiation factor 4A-III OS=Homo sapiens OX=9606 GN=EIF4A3 PE=1 SV=4	36.6448	23.3577	11	14	10	411	46.841	6.73		74000000	EIF4A3	metabolic process;regulation of biological process;response to stimulus;transport	cytoplasm;cytosol;membrane;nucleus;spliceosomal complex	catalytic activity;nucleotide binding;protein binding;RNA binding	32.3572
High	Q13247	Serine/arginine-rich splicing factor 6 OS=Homo sapiens OX=9606 GN=SRSF6 PE=1 SV=2	35.7667	24.7093	10	13	5	344	39.563	11.43		210000000	SRSF6	cell organization and biogenesis;metabolic process;regulation of biological process;response to stimulus;transport	nucleus	protein binding;RNA binding	25.4069
High	Q6PJT7	Zinc finger CCCH domain-containing protein 14 OS=Homo sapiens OX=9606 GN=ZC3H14 PE=1 SV=1	34.0708	10.462	6	10	6	736	82.823	7.31		30000000	ZC3H14	regulation of biological process	cytoplasm;nucleus	metal ion binding;protein binding;RNA binding	22.6098
High	P04259	Keratin, type II cytoskeletal 6B OS=Homo sapiens OX=9606 GN=KRT6B PE=1 SV=5	33.8722	13.6525	10	15	1	564	60.03	8		6700000	KRT6B	cell death;cell organization and biogenesis;metabolic process	cytosol	catalytic activity;motor activity;protein binding;structural molecule activity	31.2682
High	Q08211	ATP-dependent RNA helicase A OS=Homo sapiens OX=9606 GN=DHX9 PE=1 SV=4	33.6941	10.2362	12	12	12	1270	140.869	6.84		23000000	DHX9	cell death;cell differentiation;cell organization and biogenesis;defense response;metabolic process;regulation of biological process;response to stimulus;transport	cytoplasm;cytoskeleton;cytosol;membrane;nucleus;ribosome	catalytic activity;DNA binding;metal ion binding;nucleotide binding;protein binding;RNA binding	24.9629
High	Q8IXT5	RNA-binding protein 12B OS=Homo sapiens OX=9606 GN=RBM12B PE=1 SV=2	33.4924	15.5844	13	16	13	1001	118.03	6.81		36000000	RBM12B			protein binding;RNA binding	24.3402
High	P06576	ATP synthase subunit beta, mitochondrial OS=Homo sapiens OX=9606 GN=ATP5F1B PE=1 SV=3	33.1471	26.465	10	11	10	529	56.525	5.4		21000000	ATP5B	cell differentiation;cell organization and biogenesis;cellular homeostasis;metabolic process;regulation of biological process;transport	cell surface;membrane;mitochondrion;nucleus;organelle lumen	catalytic activity;nucleotide binding;protein binding;transporter activity	25.0637
High	O94906	Pre-mRNA-processing factor 6 OS=Homo sapiens OX=9606 GN=PRPF6 PE=1 SV=1	31.9894	11.2646	10	10	10	941	106.858	8.25		53000000	PRPF6	cell organization and biogenesis;metabolic process;regulation of biological process	membrane;nucleus;spliceosomal complex	protein binding;RNA binding	23.6803
High	Q16629	Serine/arginine-rich splicing factor 7 OS=Homo sapiens OX=9606 GN=SRSF7 PE=1 SV=1	31.7305	29.4118	9	16	8	238	27.35	11.82		160000000	SRSF7	metabolic process;regulation of biological process;transport	cytoplasm;nucleus	metal ion binding;protein binding;RNA binding	37.452
High	P52943	Cysteine-rich protein 2 OS=Homo sapiens OX=9606 GN=CRIP2 PE=1 SV=1	31.5055	38.9423	6	7	6	208	22.478	8.72		86000000	CRIP2	regulation of biological process		metal ion binding;protein binding	21.7794
High	Q15149	Plectin OS=Homo sapiens OX=9606 GN=PLEC PE=1 SV=3	31.3836	2.32707	11	11	11	4684	531.466	5.96		9300000	PLEC	cell organization and biogenesis	cytoplasm;cytoskeleton;cytosol;membrane	protein binding;RNA binding;structural molecule activity	21.1249
High	P62995	Transformer-2 protein homolog beta OS=Homo sapiens OX=9606 GN=TRA2B PE=1 SV=1	31.0392	29.5139	10	14	8	288	33.646	11.25		79000000	TRA2B	cell organization and biogenesis;cellular homeostasis;metabolic process;regulation of biological process;response to stimulus	membrane;nucleus;spliceosomal complex	protein binding;RNA binding	24.1724
High	Q13243	Serine/arginine-rich splicing factor 5 OS=Homo sapiens OX=9606 GN=SRSF5 PE=1 SV=1	30.5177	18.3824	5	8	4	272	31.245	11.59		48000000	SRSF5	cell organization and biogenesis;metabolic process;regulation of biological process;response to stimulus;transport	cytosol;nucleus	protein binding;RNA binding	20.0595
High	P25705	ATP synthase subunit alpha, mitochondrial OS=Homo sapiens OX=9606 GN=ATP5F1A PE=1 SV=1	30.2446	17.7215	9	9	9	553	59.714	9.13		57000000	ATP5A1	cell organization and biogenesis;metabolic process;regulation of biological process;transport	membrane;mitochondrion;organelle lumen	catalytic activity;nucleotide binding;protein binding;RNA binding;transporter activity	21.3196
High	Q6P2Q9	Pre-mRNA-processing-splicing factor 8 OS=Homo sapiens OX=9606 GN=PRPF8 PE=1 SV=2	30.0945	5.01071	15	15	15	2335	273.427	8.84		25000000	PRPF8	cell organization and biogenesis;metabolic process;response to stimulus	membrane;nucleus;spliceosomal complex	catalytic activity;protein binding;RNA binding	27.8335
High	P68104	Elongation factor 1-alpha 1 OS=Homo sapiens OX=9606 GN=EEF1A1 PE=1 SV=1	29.591	20.1299	8	10	8	462	50.109	9.01		150000000	EEF1A1	metabolic process;regulation of biological process;response to stimulus;transport	cytoplasm;cytoskeleton;cytosol;extracellular;membrane;nucleus;organelle lumen	catalytic activity;nucleotide binding;protein binding;RNA binding	26.6253
High	P55081	Microfibrillar-associated protein 1 OS=Homo sapiens OX=9606 GN=MFAP1 PE=1 SV=2	29.3871	17.0843	7	8	7	439	51.927	4.98		83000000	MFAP1	cell organization and biogenesis	extracellular;nucleus;spliceosomal complex	protein binding;RNA binding	16.861
High	P04792	Heat shock protein beta-1 OS=Homo sapiens OX=9606 GN=HSPB1 PE=1 SV=2	29.0869	39.0244	8	11	8	205	22.768	6.4		92000000	HSPB1	cellular component movement;metabolic process;regulation of biological process;response to stimulus	cytoplasm;cytoskeleton;cytosol;membrane;nucleus;proteasome	enzyme regulator activity;protein binding;RNA binding	21.3504
High	P08238	Heat shock protein HSP 90-beta OS=Homo sapiens OX=9606 GN=HSP90AB1 PE=1 SV=4	28.8199	13.3978	8	8	5	724	83.212	5.03		8800000	HSP90AB1	cell organization and biogenesis;metabolic process;regulation of biological process;response to stimulus;transport	cell surface;cytoplasm;cytosol;extracellular;membrane;mitochondrion;nucleus;organelle lumen	enzyme regulator activity;nucleotide binding;protein binding;RNA binding	14.622
High	Q00610	Clathrin heavy chain 1 OS=Homo sapiens OX=9606 GN=CLTC PE=1 SV=5	28.6025	5.31343	6	7	6	1675	191.493	5.69		7200000	CLTC	cell differentiation;cell division;cell organization and biogenesis;cellular component movement;metabolic process;regulation of biological process;response to stimulus;transport	cytoplasm;cytoskeleton;cytosol;endosome;membrane;vacuole	protein binding;RNA binding;structural molecule activity	17.0339
High	P23246	Splicing factor, proline- and glutamine-rich OS=Homo sapiens OX=9606 GN=SFPQ PE=1 SV=2	28.5997	8.76945	6	8	5	707	76.102	9.44		35000000	SFPQ	cell organization and biogenesis;defense response;metabolic process;regulation of biological process;response to stimulus	chromosome;cytoplasm;nucleus	DNA binding;protein binding;RNA binding	22.19
High	Q01130	Serine/arginine-rich splicing factor 2 OS=Homo sapiens OX=9606 GN=SRSF2 PE=1 SV=4	28.2674	21.7195	5	16	5	221	25.461	11.85		560000000	SRSF2	metabolic process;regulation of biological process;response to stimulus;transport	cytosol;nucleus;spliceosomal complex	protein binding;RNA binding	42.2099
High	Q9BUF5	Tubulin beta-6 chain OS=Homo sapiens OX=9606 GN=TUBB6 PE=1 SV=1	28.0749	11.2108	6	10	1	446	49.825	4.88		1700000	TUBB6	cell organization and biogenesis	cytoplasm;cytoskeleton;nucleus	catalytic activity;nucleotide binding;structural molecule activity	17.5638
High	O43290	U4/U6.U5 tri-snRNP-associated protein 1 OS=Homo sapiens OX=9606 GN=SART1 PE=1 SV=1	28.0691	10	6	7	6	800	90.2	6.13		29000000	SART1	cell organization and biogenesis;metabolic process;regulation of biological process;response to stimulus	cytoplasm;cytosol;Golgi;nucleus;spliceosomal complex	protein binding;RNA binding	14.4143
High	P05787	Keratin, type II cytoskeletal 8 OS=Homo sapiens OX=9606 GN=KRT8 PE=1 SV=7	27.8933	10.1449	7	9	1	483	53.671	5.59		7000000	KRT8	cell death;cell differentiation;cell organization and biogenesis;regulation of biological process;response to stimulus	cytoplasm;cytoskeleton;cytosol;membrane;nucleus	catalytic activity;motor activity;protein binding;structural molecule activity	20.0994
High	P49411	Elongation factor Tu, mitochondrial OS=Homo sapiens OX=9606 GN=TUFM PE=1 SV=2	27.0073	17.0354	6	7	6	452	49.51	7.61		45000000	TUFM	metabolic process;response to stimulus	membrane;mitochondrion	catalytic activity;nucleotide binding;protein binding;RNA binding	19.4718
High	P67809	Nuclease-sensitive element-binding protein 1 OS=Homo sapiens OX=9606 GN=YBX1 PE=1 SV=3	26.9847	27.4691	5	6	5	324	35.903	9.88		23000000	YBX1	metabolic process;regulation of biological process	cytoplasm;cytosol;extracellular;membrane;nucleus;spliceosomal complex	DNA binding;protein binding;RNA binding	16.7553
High	P11021	Endoplasmic reticulum chaperone BiP OS=Homo sapiens OX=9606 GN=HSPA5 PE=1 SV=2	25.797	14.526	8	9	5	654	72.288	5.16		41000000	HSPA5	cell communication;cell death;cell differentiation;cell organization and biogenesis;metabolic process;regulation of biological process;response to stimulus;transport	cell surface;cytoplasm;endoplasmic reticulum;membrane;mitochondrion;nucleus;organelle lumen	catalytic activity;metal ion binding;nucleotide binding;protein binding	19.1875
High	Q13085	Acetyl-CoA carboxylase 1 OS=Homo sapiens OX=9606 GN=ACACA PE=1 SV=2	25.3811	4.90196	11	11	11	2346	265.385	6.37		14000000	ACACA	cell organization and biogenesis;metabolic process;regulation of biological process;response to stimulus;transport	cytoplasm;cytoskeleton;cytosol;mitochondrion	catalytic activity;metal ion binding;nucleotide binding;protein binding	14.6416
High	P08670	Vimentin OS=Homo sapiens OX=9606 GN=VIM PE=1 SV=4	25.1116	22.103	11	11	10	466	53.619	5.12		17000000	VIM	cell differentiation;cell organization and biogenesis;cellular component movement;metabolic process;regulation of biological process;response to stimulus	cytoplasm;cytoskeleton;cytosol;membrane	protein binding;RNA binding;structural molecule activity	16.2617
High	Q9BUJ2	Heterogeneous nuclear ribonucleoprotein U-like protein 1 OS=Homo sapiens OX=9606 GN=HNRNPUL1 PE=1 SV=2	24.2991	10.0467	8	8	8	856	95.679	6.92		92000000	HNRNPUL1	metabolic process;regulation of biological process;response to stimulus	nucleus	protein binding;RNA binding	15.9995
High	Q9BUQ8	Probable ATP-dependent RNA helicase DDX23 OS=Homo sapiens OX=9606 GN=DDX23 PE=1 SV=3	24.2271	9.39024	7	8	7	820	95.524	9.55		21000000	DDX23	cell organization and biogenesis;metabolic process	cytoplasm;nucleus;spliceosomal complex	catalytic activity;DNA binding;nucleotide binding;protein binding;RNA binding	18.3734
High	P08779	Keratin, type I cytoskeletal 16 OS=Homo sapiens OX=9606 GN=KRT16 PE=1 SV=4	23.8993	12.0507	7	10	1	473	51.236	5.05		8600000	KRT16	cell death;cell differentiation;cell organization and biogenesis;cell proliferation;cellular component movement;defense response;regulation of biological process;response to stimulus	cytoskeleton;cytosol;nucleus	protein binding;structural molecule activity	21.4767
High	P38646	Stress-70 protein, mitochondrial OS=Homo sapiens OX=9606 GN=HSPA9 PE=1 SV=2	23.8828	13.5493	8	8	7	679	73.635	6.16		19000000	HSPA9	cell differentiation;cell organization and biogenesis;metabolic process;regulation of biological process;response to stimulus	cytoplasm;mitochondrion;nucleus;organelle lumen	nucleotide binding;protein binding;RNA binding	14.785
High	Q15233	Non-POU domain-containing octamer-binding protein OS=Homo sapiens OX=9606 GN=NONO PE=1 SV=4	23.5538	17.1975	6	7	5	471	54.197	8.95		9600000	NONO	defense response;metabolic process;regulation of biological process;response to stimulus	membrane;nucleus	DNA binding;protein binding;RNA binding	16.8314
High	Q00839	Heterogeneous nuclear ribonucleoprotein U OS=Homo sapiens OX=9606 GN=HNRNPU PE=1 SV=6	23.3428	8.12121	6	8	6	825	90.528	6		55000000	HNRNPU	cell differentiation;metabolic process;regulation of biological process;response to stimulus	cell surface;chromosome;cytoplasm;membrane;nucleus;spliceosomal complex	DNA binding;nucleotide binding;protein binding;RNA binding	16.6835
High	P07910	Heterogeneous nuclear ribonucleoproteins C1/C2 OS=Homo sapiens OX=9606 GN=HNRNPC PE=1 SV=4	22.757	20.915	6	9	6	306	33.65	5.08		140000000	HNRNPC	cell differentiation;cell organization and biogenesis;metabolic process;regulation of biological process	cytoskeleton;cytosol;extracellular;membrane;nucleus;spliceosomal complex	DNA binding;protein binding;RNA binding	15.3508
High	Q15365	Poly(rC)-binding protein 1 OS=Homo sapiens OX=9606 GN=PCBP1 PE=1 SV=2	22.642	19.382	6	7	3	356	37.474	7.09		23000000	PCBP1	metabolic process;regulation of biological process	cytoplasm;cytosol;membrane;nucleus	DNA binding;protein binding;RNA binding	17.3063
High	Q8IWX8	Calcium homeostasis endoplasmic reticulum protein OS=Homo sapiens OX=9606 GN=CHERP PE=1 SV=3	22.1672	6.65939	6	9	6	916	103.637	9.04		100000000	CHERP	cellular homeostasis;metabolic process;regulation of biological process;transport	cytoplasm;endoplasmic reticulum;membrane	protein binding;RNA binding	21.4776
High	Q13595	Transformer-2 protein homolog alpha OS=Homo sapiens OX=9606 GN=TRA2A PE=1 SV=1	21.9197	20.5674	7	8	5	282	32.669	11.27		18000000	TRA2A	metabolic process	nucleus	RNA binding	13.6309
High	Q96I25	Splicing factor 45 OS=Homo sapiens OX=9606 GN=RBM17 PE=1 SV=1	21.8535	24.4389	8	8	8	401	44.934	5.97		32000000	RBM17	metabolic process;regulation of biological process;response to stimulus	nucleus;spliceosomal complex	protein binding;RNA binding	16.2632
High	P14678	Small nuclear ribonucleoprotein-associated proteins B and B' OS=Homo sapiens OX=9606 GN=SNRPB PE=1 SV=2	21.8502	18.3333	5	8	5	240	24.594	11.19		130000000	SNRPB	cell organization and biogenesis;metabolic process;transport	cytoplasm;cytosol;nucleus;spliceosomal complex	protein binding;RNA binding	16.7268
High	Q13310	Polyadenylate-binding protein 4 OS=Homo sapiens OX=9606 GN=PABPC4 PE=1 SV=1	21.5085	10.0932	6	7	2	644	70.738	9.26		4800000	PABPC4	coagulation;metabolic process	cytoplasm;cytosol;nucleus	protein binding;RNA binding	14.1766
High	Q8N684	Cleavage and polyadenylation specificity factor subunit 7 OS=Homo sapiens OX=9606 GN=CPSF7 PE=1 SV=1	21.1371	16.5605	7	7	7	471	52.018	8		47000000	CPSF7	cell organization and biogenesis;metabolic process	membrane;nucleus	protein binding;RNA binding	14.4281
High	O43172	U4/U6 small nuclear ribonucleoprotein Prp4 OS=Homo sapiens OX=9606 GN=PRPF4 PE=1 SV=2	20.9081	14.3678	7	7	7	522	58.412	7.42		38000000	PRPF4	metabolic process	nucleus;spliceosomal complex	protein binding;RNA binding	14.3192
High	Q02809	Procollagen-lysine,2-oxoglutarate 5-dioxygenase 1 OS=Homo sapiens OX=9606 GN=PLOD1 PE=1 SV=2	20.8871	11.2792	7	7	7	727	83.497	6.95		11000000	PLOD1	metabolic process;response to stimulus	endoplasmic reticulum;membrane	catalytic activity;metal ion binding;protein binding	13.8979
High	Q14498	RNA-binding protein 39 OS=Homo sapiens OX=9606 GN=RBM39 PE=1 SV=2	19.3049	9.81132	4	4	4	530	59.343	10.1		7600000	RBM39	metabolic process;regulation of biological process	cytoskeleton;nucleus	protein binding;RNA binding	11.5622
High	O75533	Splicing factor 3B subunit 1 OS=Homo sapiens OX=9606 GN=SF3B1 PE=1 SV=3	19.1405	5.3681	7	7	7	1304	145.738	7.09		18000000	SF3B1	cell organization and biogenesis;metabolic process;regulation of biological process;response to stimulus	nucleus;spliceosomal complex	DNA binding;protein binding;receptor activity;RNA binding;signal transducer activity	12.0764
High	Q92900	Regulator of nonsense transcripts 1 OS=Homo sapiens OX=9606 GN=UPF1 PE=1 SV=2	19.0035	4.51727	4	4	4	1129	124.267	6.61		6300000	UPF1	cell organization and biogenesis;cellular homeostasis;metabolic process;regulation of biological process;response to stimulus;transport	chromosome;cytoplasm;cytosol;nucleus;spliceosomal complex	catalytic activity;DNA binding;metal ion binding;nucleotide binding;protein binding;RNA binding	11.0159
High	Q9Y224	RNA transcription, translation and transport factor protein OS=Homo sapiens OX=9606 GN=RTRAF PE=1 SV=1	18.7344	25	6	6	6	244	28.051	6.65		12000000	C14orf166; RTRAF	metabolic process;regulation of biological process;transport	cytoplasm;cytoskeleton;cytosol;nucleus	protein binding;RNA binding	9.53853
High	P07900	Heat shock protein HSP 90-alpha OS=Homo sapiens OX=9606 GN=HSP90AA1 PE=1 SV=5	18.7297	8.33333	6	6	3	732	84.607	5.02		8700000	HSP90AA1	cell organization and biogenesis;metabolic process;regulation of biological process;response to stimulus;transport	cytoplasm;cytosol;extracellular;membrane;nucleus;organelle lumen	catalytic activity;enzyme regulator activity;nucleotide binding;protein binding;RNA binding	12.2766
High	P08621	U1 small nuclear ribonucleoprotein 70 kDa OS=Homo sapiens OX=9606 GN=SNRNP70 PE=1 SV=2	18.1181	16.476	8	9	8	437	51.526	9.94		71000000	SNRNP70	metabolic process;regulation of biological process;response to stimulus	cytoplasm;nucleus;spliceosomal complex	protein binding;RNA binding	14.0077
High	Q7L2E3	ATP-dependent RNA helicase DHX30 OS=Homo sapiens OX=9606 GN=DHX30 PE=1 SV=1	17.6725	6.86767	8	8	8	1194	133.855	8.78		8600000	DHX30	cell organization and biogenesis;metabolic process	cytoplasm;cytosol;mitochondrion	catalytic activity;nucleotide binding;protein binding;RNA binding	15.5036
High	Q8WWY3	U4/U6 small nuclear ribonucleoprotein Prp31 OS=Homo sapiens OX=9606 GN=PRPF31 PE=1 SV=2	17.4357	8.41683	4	5	4	499	55.421	5.78		20000000	PRPF31	cell organization and biogenesis;metabolic process	nucleus;spliceosomal complex	protein binding;RNA binding	12.3112
High	Q92499	ATP-dependent RNA helicase DDX1 OS=Homo sapiens OX=9606 GN=DDX1 PE=1 SV=2	17.4112	9.72973	6	7	6	740	82.38	7.23		28000000	DDX1	cell organization and biogenesis;development;metabolic process;regulation of biological process;response to stimulus	cytoplasm;cytosol;membrane;nucleus	catalytic activity;DNA binding;nucleotide binding;protein binding;RNA binding	15.7836
High	O43395	U4/U6 small nuclear ribonucleoprotein Prp3 OS=Homo sapiens OX=9606 GN=PRPF3 PE=1 SV=2	17.3272	10.981	7	8	7	683	77.481	9.5		43000000	PRPF3	cell organization and biogenesis;metabolic process	cytosol;nucleus;spliceosomal complex	protein binding;RNA binding	16.2929
High	Q08170	Serine/arginine-rich splicing factor 4 OS=Homo sapiens OX=9606 GN=SRSF4 PE=1 SV=2	17.107	11.336	6	7	1	494	56.645	11.52		52000000	SRSF4	metabolic process;regulation of biological process;response to stimulus;transport	nucleus	protein binding;RNA binding	9.47639
High	Q9Y2W1	Thyroid hormone receptor-associated protein 3 OS=Homo sapiens OX=9606 GN=THRAP3 PE=1 SV=2	16.5992	4.81675	4	5	4	955	108.601	10.15		42000000	THRAP3	metabolic process;regulation of biological process;response to stimulus	nucleus	DNA binding;nucleotide binding;protein binding;receptor activity;RNA binding	11.561
High	P02545	Prelamin-A/C OS=Homo sapiens OX=9606 GN=LMNA PE=1 SV=1	16.5973	8.88554	6	6	6	664	74.095	7.02		11000000	LMNA	cell organization and biogenesis;regulation of biological process;response to stimulus;transport	cytosol;membrane;nucleus	protein binding;structural molecule activity	9.25566
High	Q9BWF3	RNA-binding protein 4 OS=Homo sapiens OX=9606 GN=RBM4 PE=1 SV=1	16.0516	12.3626	4	4	4	364	40.289	7.08		28000000	RBM4	cell differentiation;metabolic process;regulation of biological process;response to stimulus	cytoplasm;cytosol;nucleus	metal ion binding;protein binding;RNA binding	10.7035
High	O60506	Heterogeneous nuclear ribonucleoprotein Q OS=Homo sapiens OX=9606 GN=SYNCRIP PE=1 SV=2	15.9608	5.77849	3	4	2	623	69.56	8.59		10000000	SYNCRIP	cell differentiation;metabolic process;regulation of biological process;response to stimulus	cytoplasm;endoplasmic reticulum;membrane;nucleus;spliceosomal complex	protein binding;RNA binding	8.5019
High	Q15366	Poly(rC)-binding protein 2 OS=Homo sapiens OX=9606 GN=PCBP2 PE=1 SV=1	15.276	13.4247	4	5	1	365	38.556	6.79		7500000	PCBP2	defense response;metabolic process;regulation of biological process;response to stimulus	cytoplasm;cytosol;membrane;nucleus	DNA binding;protein binding;RNA binding	11.7077
High	P62701	40S ribosomal protein S4, X isoform OS=Homo sapiens OX=9606 GN=RPS4X PE=1 SV=2	15.1296	28.5171	8	8	8	263	29.579	10.15		85000000	RPS4X	cell organization and biogenesis;development;metabolic process;regulation of biological process;transport	cytoplasm;cytosol;membrane;ribosome	protein binding;RNA binding;structural molecule activity	13.8529
High	P43243	Matrin-3 OS=Homo sapiens OX=9606 GN=MATR3 PE=1 SV=2	15.0111	7.31995	6	6	6	847	94.565	6.25		13000000	MATR3	defense response;regulation of biological process;response to stimulus	membrane;nucleus	metal ion binding;protein binding;RNA binding;structural molecule activity	11.3032
High	Q9Y4C8	Probable RNA-binding protein 19 OS=Homo sapiens OX=9606 GN=RBM19 PE=1 SV=3	14.7391	4.6875	3	3	3	960	107.265	6.54		11000000	RBM19	development;regulation of biological process	chromosome;cytoplasm;membrane;nucleus	RNA binding	5.65801
High	Q8NCA5	Protein FAM98A OS=Homo sapiens OX=9606 GN=FAM98A PE=1 SV=1	14.531	5.20231	2	3	2	519	55.366	9.03		8200000	FAM98A	metabolic process;regulation of biological process		catalytic activity;protein binding;RNA binding	9.02788
High	Q9Y383	Putative RNA-binding protein Luc7-like 2 OS=Homo sapiens OX=9606 GN=LUC7L2 PE=1 SV=2	14.4891	12.2449	5	6	5	392	46.486	10.01		16000000	LUC7L2	cell organization and biogenesis	nucleus;spliceosomal complex	protein binding;RNA binding	9.44835
High	Q9UQ35	Serine/arginine repetitive matrix protein 2 OS=Homo sapiens OX=9606 GN=SRRM2 PE=1 SV=2	14.4843	2.32558	5	5	5	2752	299.438	12.06		9000000	SRRM2	metabolic process	nucleus;spliceosomal complex	nucleotide binding;protein binding;RNA binding	12.5381
High	O00571	ATP-dependent RNA helicase DDX3X OS=Homo sapiens OX=9606 GN=DDX3X PE=1 SV=3	14.3348	6.64653	4	4	3	662	73.198	7.18		9500000	DDX3X	cell death;cell organization and biogenesis;defense response;metabolic process;regulation of biological process;response to stimulus;transport	cytoplasm;cytosol;extracellular;membrane;mitochondrion;nucleus;organelle lumen	catalytic activity;DNA binding;enzyme regulator activity;nucleotide binding;protein binding;RNA binding	10.7117
High	Q96RQ3	Methylcrotonoyl-CoA carboxylase subunit alpha, mitochondrial OS=Homo sapiens OX=9606 GN=MCCC1 PE=1 SV=3	14.3131	6.62069	5	5	5	725	80.422	7.78		25000000	MCCC1	cell organization and biogenesis;metabolic process	cytosol;membrane;mitochondrion;organelle lumen	catalytic activity;metal ion binding;nucleotide binding;protein binding	13.3536
High	P60842	Eukaryotic initiation factor 4A-I OS=Homo sapiens OX=9606 GN=EIF4A1 PE=1 SV=1	14.302	14.532	5	5	4	406	46.125	5.48		14000000	EIF4A1	metabolic process;regulation of biological process	cytoplasm;cytosol;membrane;nucleus	catalytic activity;DNA binding;nucleotide binding;protein binding;RNA binding	11.5231
High	Q12905	Interleukin enhancer-binding factor 2 OS=Homo sapiens OX=9606 GN=ILF2 PE=1 SV=2	14.2491	11.2821	3	4	3	390	43.035	5.26		13000000	ILF2	metabolic process;regulation of biological process;response to stimulus;transport	cytoplasm;extracellular;membrane;nucleus;organelle lumen	catalytic activity;DNA binding;nucleotide binding;protein binding;RNA binding	10.0462
High	Q13200	26S proteasome non-ATPase regulatory subunit 2 OS=Homo sapiens OX=9606 GN=PSMD2 PE=1 SV=3	14.2258	3.96476	3	3	3	908	100.136	5.2		4500000	PSMD2	metabolic process;regulation of biological process;response to stimulus;transport	cytoplasm;cytosol;extracellular;membrane;nucleus;organelle lumen;proteasome	catalytic activity;enzyme regulator activity;nucleotide binding;protein binding	7.2202
High	P05388	60S acidic ribosomal protein P0 OS=Homo sapiens OX=9606 GN=RPLP0 PE=1 SV=1	14.1416	20.8202	3	4	3	317	34.252	5.97		6600000	RPLP0	cell organization and biogenesis;metabolic process;regulation of biological process;response to stimulus;transport	cytoplasm;cytosol;endoplasmic reticulum;membrane;nucleus;ribosome	protein binding;RNA binding;structural molecule activity	11.3676
High	P22087	rRNA 2'-O-methyltransferase fibrillarin OS=Homo sapiens OX=9606 GN=FBL PE=1 SV=2	14.0072	10.9034	3	3	3	321	33.763	10.18		11000000	FBL	cell differentiation;cell organization and biogenesis;metabolic process	chromosome;membrane;nucleus	catalytic activity;protein binding;RNA binding	9.13541
High	P17844	Probable ATP-dependent RNA helicase DDX5 OS=Homo sapiens OX=9606 GN=DDX5 PE=1 SV=1	13.4418	8.30619	5	5	2	614	69.105	8.92		25000000	DDX5	cell differentiation;cell growth;cell organization and biogenesis;metabolic process;regulation of biological process;response to stimulus	cytoplasm;membrane;nucleus;spliceosomal complex	catalytic activity;nucleotide binding;protein binding;RNA binding	11.6129
High	P26368	Splicing factor U2AF 65 kDa subunit OS=Homo sapiens OX=9606 GN=U2AF2 PE=1 SV=4	13.2883	11.7895	4	6	4	475	53.467	9.09		11000000	U2AF2	metabolic process;regulation of biological process;transport	nucleus;spliceosomal complex	protein binding;RNA binding	11.1111
High	P35579	Myosin-9 OS=Homo sapiens OX=9606 GN=MYH9 PE=1 SV=4	13.2274	2.70408	4	4	4	1960	226.392	5.6		2500000	MYH9	cell differentiation;cell organization and biogenesis;cellular component movement;metabolic process;regulation of biological process;response to stimulus;transport	cytoplasm;cytoskeleton;cytosol;extracellular;membrane;nucleus	catalytic activity;motor activity;nucleotide binding;protein binding;RNA binding;transporter activity	9.18852
High	O43175	D-3-phosphoglycerate dehydrogenase OS=Homo sapiens OX=9606 GN=PHGDH PE=1 SV=4	13.1257	8.06754	4	4	4	533	56.614	6.71		22000000	PHGDH	metabolic process	cytosol	catalytic activity;nucleotide binding	9.94051
High	Q9NR30	Nucleolar RNA helicase 2 OS=Homo sapiens OX=9606 GN=DDX21 PE=1 SV=5	12.3838	4.34227	4	4	4	783	87.29	9.28		14000000	DDX21	cell differentiation;metabolic process;regulation of biological process;response to stimulus	cytoplasm;membrane;nucleus	catalytic activity;nucleotide binding;protein binding;RNA binding	9.84735
High	Q96T37	RNA-binding protein 15 OS=Homo sapiens OX=9606 GN=RBM15 PE=1 SV=2	12.2042	5.73183	5	5	5	977	107.124	10.08		9600000	RBM15	metabolic process;regulation of biological process	membrane;nucleus	protein binding;RNA binding	10.6144
High	P21127	Cyclin-dependent kinase 11B OS=Homo sapiens OX=9606 GN=CDK11B PE=1 SV=4	12.1817	4.77987	4	4	4	795	92.563	5.54		13000000					8.91482
High	Q92841	Probable ATP-dependent RNA helicase DDX17 OS=Homo sapiens OX=9606 GN=DDX17 PE=1 SV=2	11.9645	5.89849	4	4	1	729	80.222	8.27		1800000	DDX17	cell differentiation;cell organization and biogenesis;defense response;metabolic process;regulation of biological process;response to stimulus	cytoplasm;cytosol;membrane;nucleus	catalytic activity;nucleotide binding;protein binding;RNA binding	9.29263
High	O43390	Heterogeneous nuclear ribonucleoprotein R OS=Homo sapiens OX=9606 GN=HNRNPR PE=1 SV=1	11.9491	8.21485	4	4	3	633	70.899	8.13		8100000	HNRNPR	metabolic process;regulation of biological process	cytoplasm;endoplasmic reticulum;nucleus;spliceosomal complex	protein binding;RNA binding	5.03983
High	P06493	Cyclin-dependent kinase 1 OS=Homo sapiens OX=9606 GN=CDK1 PE=1 SV=3	11.8925	13.1313	4	4	4	297	34.074	8.4		16000000	CDK1	cell death;cell differentiation;cell division;cell organization and biogenesis;cell proliferation;cellular component movement;metabolic process;regulation of biological process;response to stimulus	cytoplasm;cytoskeleton;cytosol;membrane;mitochondrion;nucleus;organelle lumen	catalytic activity;nucleotide binding;protein binding;receptor activity	9.61046
High	Q9H307	Pinin OS=Homo sapiens OX=9606 GN=PNN PE=1 SV=5	11.5918	9.90237	8	8	8	717	81.579	7.14		22000000					10.4586
High	P05455	Lupus La protein OS=Homo sapiens OX=9606 GN=SSB PE=1 SV=2	11.5793	11.0294	4	4	4	408	46.808	7.12		9900000	SSB	metabolic process;transport	cytoplasm;nucleus	protein binding;RNA binding	4.65528
High	Q9Y6M1	Insulin-like growth factor 2 mRNA-binding protein 2 OS=Homo sapiens OX=9606 GN=IGF2BP2 PE=1 SV=2	11.539	8.84808	4	4	2	599	66.081	8.46		120000000	IGF2BP2	regulation of biological process;transport	cytoplasm;cytoskeleton;cytosol;nucleus	protein binding;RNA binding;translation regulator activity	7.03505
High	Q9BU76	Multiple myeloma tumor-associated protein 2 OS=Homo sapiens OX=9606 GN=MMTAG2 PE=1 SV=1	11.5231	10.2662	2	2	2	263	29.394	10.02		12000000	C1orf35	transport	extracellular;organelle lumen	protein binding;RNA binding	4.41521
High	P61247	40S ribosomal protein S3a OS=Homo sapiens OX=9606 GN=RPS3A PE=1 SV=2	11.4572	17.0455	6	8	6	264	29.926	9.73		15000000	RPS3A	cell differentiation;cell organization and biogenesis;metabolic process;regulation of biological process;transport	cytoplasm;cytosol;endoplasmic reticulum;nucleus;ribosome	protein binding;RNA binding;structural molecule activity	7.56686
High	P19338	Nucleolin OS=Homo sapiens OX=9606 GN=NCL PE=1 SV=3	11.4112	6.19718	5	5	5	710	76.568	4.7		42000000	NCL	regulation of biological process;response to stimulus	cytoplasm;membrane;nucleus	DNA binding;protein binding;RNA binding	11.4013
High	Q9Y230	RuvB-like 2 OS=Homo sapiens OX=9606 GN=RUVBL2 PE=1 SV=3	10.9719	11.4471	4	4	4	463	51.125	5.64		5100000	RUVBL2	cell organization and biogenesis;metabolic process;regulation of biological process;response to stimulus	cytoplasm;cytosol;membrane;nucleus	catalytic activity;DNA binding;nucleotide binding;protein binding	8.23037
High	P78527	DNA-dependent protein kinase catalytic subunit OS=Homo sapiens OX=9606 GN=PRKDC PE=1 SV=3	10.9145	1.13857	5	5	5	4128	468.788	7.12		3700000	PRKDC	cell death;cell differentiation;cell organization and biogenesis;cell proliferation;defense response;metabolic process;regulation of biological process;response to stimulus	cytosol;membrane;nucleus	catalytic activity;DNA binding;nucleotide binding;protein binding;RNA binding	5.95179
High	P22626	Heterogeneous nuclear ribonucleoproteins A2/B1 OS=Homo sapiens OX=9606 GN=HNRNPA2B1 PE=1 SV=2	10.9026	11.6147	4	4	4	353	37.407	8.95		49000000	HNRNPA2B1	metabolic process;regulation of biological process;response to stimulus;transport	cytoplasm;extracellular;membrane;nucleus;spliceosomal complex	DNA binding;protein binding;RNA binding	9.74187
High	Q13435	Splicing factor 3B subunit 2 OS=Homo sapiens OX=9606 GN=SF3B2 PE=1 SV=2	10.6617	5.36313	5	5	5	895	100.165	5.67		16000000	SF3B2	metabolic process	nucleus;spliceosomal complex	protein binding;RNA binding	12.0413
High	P68400	Casein kinase II subunit alpha OS=Homo sapiens OX=9606 GN=CSNK2A1 PE=1 SV=1	10.4857	7.92839	3	4	3	391	45.115	7.74		18000000	CSNK2A1	cell communication;cell death;metabolic process;regulation of biological process;response to stimulus	chromosome;cytoplasm;cytosol;membrane;nucleus	catalytic activity;enzyme regulator activity;nucleotide binding;protein binding	9.28133
High	Q12874	Splicing factor 3A subunit 3 OS=Homo sapiens OX=9606 GN=SF3A3 PE=1 SV=1	10.4158	6.78643	3	3	3	501	58.812	5.38	Acetyl [N-Term]	13000000	SF3A3	cell organization and biogenesis;metabolic process	nucleus;spliceosomal complex	metal ion binding;protein binding;RNA binding	4.76778
High	Q14847	LIM and SH3 domain protein 1 OS=Homo sapiens OX=9606 GN=LASP1 PE=1 SV=2	10.414	14.9425	3	3	3	261	29.698	7.05		4700000	LASP1	regulation of biological process;transport	cytoplasm;cytoskeleton	metal ion binding;protein binding;transporter activity	8.17034
High	P62979	Ubiquitin-40S ribosomal protein S27a OS=Homo sapiens OX=9606 GN=RPS27A PE=1 SV=2	10.3176	21.7949	3	3	3	156	17.953	9.64		19000000	RPS27A	cell communication;cell organization and biogenesis;cellular homeostasis;defense response;metabolic process;regulation of biological process;response to stimulus;transport	cytoplasm;cytosol;membrane;nucleus;ribosome	metal ion binding;protein binding;RNA binding;structural molecule activity	7.35143
High	O75400	Pre-mRNA-processing factor 40 homolog A OS=Homo sapiens OX=9606 GN=PRPF40A PE=1 SV=2	10.3026	4.49321	4	5	4	957	108.737	7.56		20000000	PRPF40A	cell division;cell organization and biogenesis;cellular component movement;metabolic process;regulation of biological process	cytosol;membrane;nucleus;spliceosomal complex	protein binding;RNA binding	6.29448
High	O00567	Nucleolar protein 56 OS=Homo sapiens OX=9606 GN=NOP56 PE=1 SV=4	10.0718	5.38721	3	3	3	594	66.009	9.19		4100000	NOP56	metabolic process	cytoplasm;membrane;nucleus	protein binding;RNA binding	6.91414
High	P09661	U2 small nuclear ribonucleoprotein A' OS=Homo sapiens OX=9606 GN=SNRPA1 PE=1 SV=2	9.95004	14.5098	3	3	3	255	28.398	8.62		7800000	SNRPA1	metabolic process;regulation of biological process;response to stimulus	nucleus;spliceosomal complex	protein binding;RNA binding	7.03076
High	Q9H6T0	Epithelial splicing regulatory protein 2 OS=Homo sapiens OX=9606 GN=ESRP2 PE=1 SV=1	9.86848	6.46492	5	6	4	727	78.351	6.71		12000000	ESRP2	metabolic process;regulation of biological process;response to stimulus	nucleus	RNA binding	9.5742
High	Q9Y3I0	tRNA-splicing ligase RtcB homolog OS=Homo sapiens OX=9606 GN=RTCB PE=1 SV=1	9.74612	10.297	5	5	5	505	55.175	7.23		20000000	C22orf28; RTCB	metabolic process	cytoplasm;cytosol;membrane;nucleus	catalytic activity;metal ion binding;nucleotide binding;protein binding;RNA binding	8.30739
High	P33992	DNA replication licensing factor MCM5 OS=Homo sapiens OX=9606 GN=MCM5 PE=1 SV=5	9.63338	4.22343	2	2	2	734	82.233	8.37		6100000	MCM5	cell division;metabolic process	membrane;nucleus	catalytic activity;DNA binding;nucleotide binding;protein binding	2.56841
High	P05783	Keratin, type I cytoskeletal 18 OS=Homo sapiens OX=9606 GN=KRT18 PE=1 SV=2	9.4451	8.13953	4	5	3	430	48.029	5.45		14000000	KRT18	cell death;cell organization and biogenesis;regulation of biological process;response to stimulus;transport	cytoplasm;cytosol;nucleus	protein binding;RNA binding;structural molecule activity	10.5589
High	P08237	ATP-dependent 6-phosphofructokinase, muscle type OS=Homo sapiens OX=9606 GN=PFKM PE=1 SV=2	9.14905	5.51282	4	4	2	780	85.128	7.99		7500000	PFKM	cell organization and biogenesis;cellular homeostasis;metabolic process;regulation of biological process	cytoplasm;cytosol;membrane;nucleus	catalytic activity;metal ion binding;nucleotide binding;protein binding	8.60115
High	P48681	Nestin OS=Homo sapiens OX=9606 GN=NES PE=1 SV=2	9.11455	2.34423	3	4	3	1621	177.332	4.36		5300000	NES	cell organization and biogenesis;cell proliferation;development;regulation of biological process	cytoplasm;cytoskeleton	protein binding;structural molecule activity	4.33097
High	Q96GM8	Target of EGR1 protein 1 OS=Homo sapiens OX=9606 GN=TOE1 PE=1 SV=1	8.90196	9.21569	4	4	4	510	56.512	7.18		17000000	TOE1	metabolic process	cytoplasm;nucleus	catalytic activity;metal ion binding;protein binding;RNA binding	7.69151
High	P12268	Inosine-5'-monophosphate dehydrogenase 2 OS=Homo sapiens OX=9606 GN=IMPDH2 PE=1 SV=2	8.8037	6.22568	3	3	3	514	55.77	6.9		29000000	IMPDH2	cell organization and biogenesis;cell proliferation;metabolic process;response to stimulus;transport	cytoplasm;cytosol;extracellular;membrane;nucleus;organelle lumen	catalytic activity;DNA binding;metal ion binding;nucleotide binding;protein binding;RNA binding	7.26857
High	Q9UKM9	RNA-binding protein Raly OS=Homo sapiens OX=9606 GN=RALY PE=1 SV=1	8.73594	11.7647	4	4	4	306	32.444	9.17		13000000	RALY	metabolic process;regulation of biological process	nucleus;spliceosomal complex	protein binding;RNA binding	8.06007
High	P17858	ATP-dependent 6-phosphofructokinase, liver type OS=Homo sapiens OX=9606 GN=PFKL PE=1 SV=6	8.71761	6.79487	4	4	2	780	84.964	7.5		4500000	PFKL	cell organization and biogenesis;metabolic process;regulation of biological process;response to stimulus;transport	cytoplasm;cytosol;extracellular;membrane;organelle lumen	catalytic activity;metal ion binding;nucleotide binding;protein binding	6.46567
High	O00425	Insulin-like growth factor 2 mRNA-binding protein 3 OS=Homo sapiens OX=9606 GN=IGF2BP3 PE=1 SV=2	8.70321	7.77202	4	4	2	579	63.666	8.87		11000000	IGF2BP3	metabolic process;regulation of biological process;transport	cytoplasm;cytosol;membrane;nucleus	protein binding;RNA binding;translation regulator activity	9.33206
High	Q14974	Importin subunit beta-1 OS=Homo sapiens OX=9606 GN=KPNB1 PE=1 SV=2	8.40804	4.90868	3	3	3	876	97.108	4.78		6400000	KPNB1	cell organization and biogenesis;cellular component movement;metabolic process;regulation of biological process;response to stimulus;transport	cytoplasm;cytosol;extracellular;membrane;nucleus;organelle lumen	metal ion binding;protein binding;RNA binding;transporter activity	4.96998
High	Q86Y46	Keratin, type II cytoskeletal 73 OS=Homo sapiens OX=9606 GN=KRT73 PE=1 SV=1	8.06245	3.88889	3	4	1	540	58.887	7.23		40000000	KRT73	cell death	cytosol;nucleus	catalytic activity;motor activity;protein binding;structural molecule activity	9.00359
High	P61978	Heterogeneous nuclear ribonucleoprotein K OS=Homo sapiens OX=9606 GN=HNRNPK PE=1 SV=1	7.96223	6.2635	2	2	2	463	50.944	5.54		3400000	HNRNPK	metabolic process;regulation of biological process;response to stimulus	cytoplasm;membrane;nucleus;spliceosomal complex	DNA binding;protein binding;RNA binding	5.07283
High	P15880	40S ribosomal protein S2 OS=Homo sapiens OX=9606 GN=RPS2 PE=1 SV=2	7.87876	9.21502	4	4	4	293	31.305	10.24		30000000	RPS2	cell organization and biogenesis;metabolic process;regulation of biological process;transport	cytosol;membrane;nucleus;ribosome	protein binding;RNA binding;structural molecule activity	6.88618
High	Q9H5H4	Zinc finger protein 768 OS=Homo sapiens OX=9606 GN=ZNF768 PE=1 SV=2	7.83324	7.96296	4	4	4	540	60.191	7.97		6500000	ZNF768	metabolic process;regulation of biological process	nucleus	DNA binding;metal ion binding;RNA binding	6.31478
High	Q5T9A4	ATPase family AAA domain-containing protein 3B OS=Homo sapiens OX=9606 GN=ATAD3B PE=1 SV=1	7.80997	4.32099	3	3	3	648	72.527	9.2		6000000	ATAD3B	transport	membrane;mitochondrion	catalytic activity;nucleotide binding;RNA binding	7.44608
High	P27708	CAD protein OS=Homo sapiens OX=9606 GN=CAD PE=1 SV=3	7.65637	1.8427	4	4	4	2225	242.829	6.46		5500000	CAD	metabolic process	cytoplasm;cytosol;membrane;nucleus	catalytic activity;metal ion binding;nucleotide binding;protein binding	0
High	O60832	H/ACA ribonucleoprotein complex subunit DKC1 OS=Homo sapiens OX=9606 GN=DKC1 PE=1 SV=3	7.62445	2.52918	1	2	1	514	57.638	9.42		7100000	DKC1	cell organization and biogenesis;cell proliferation;metabolic process;regulation of biological process	cytoplasm;nucleus	catalytic activity;protein binding;RNA binding	4.8196
High	Q9NYF8	Bcl-2-associated transcription factor 1 OS=Homo sapiens OX=9606 GN=BCLAF1 PE=1 SV=2	7.53816	2.17391	2	3	2	920	106.059	9.98		12000000	BCLAF1	cell death;metabolic process;regulation of biological process;response to stimulus	cytoplasm;nucleus	DNA binding;protein binding;RNA binding	6.50601
High	Q96T58	Msx2-interacting protein OS=Homo sapiens OX=9606 GN=SPEN PE=1 SV=1	7.48928	1.0917	4	4	4	3664	402.004	7.64		12000000	SPEN	metabolic process;regulation of biological process;response to stimulus	nucleus	DNA binding;protein binding;RNA binding	7.82823
High	Q13838	Spliceosome RNA helicase DDX39B OS=Homo sapiens OX=9606 GN=DDX39B PE=1 SV=1	7.28972	6.54206	3	3	3	428	48.96	5.67		7600000	DDX39B	cell organization and biogenesis;metabolic process;regulation of biological process;transport	cytoplasm;nucleus;spliceosomal complex	catalytic activity;nucleotide binding;protein binding;RNA binding	6.54476
High	Q9Y265	RuvB-like 1 OS=Homo sapiens OX=9606 GN=RUVBL1 PE=1 SV=1	7.05897	9.21053	3	3	3	456	50.196	6.42		5600000	RUVBL1	cell division;cell organization and biogenesis;metabolic process;regulation of biological process;response to stimulus	cytoplasm;cytoskeleton;cytosol;membrane;nucleus	catalytic activity;nucleotide binding;protein binding	6.22134
High	Q12906	Interleukin enhancer-binding factor 3 OS=Homo sapiens OX=9606 GN=ILF3 PE=1 SV=3	7.03346	2.12528	2	2	2	894	95.279	8.76		7600000	ILF3	defense response;metabolic process;regulation of biological process;response to stimulus	cytoplasm;extracellular;membrane;mitochondrion;nucleus	DNA binding;protein binding;RNA binding	4.87462
High	Q14204	Cytoplasmic dynein 1 heavy chain 1 OS=Homo sapiens OX=9606 GN=DYNC1H1 PE=1 SV=5	6.97922	0.624193	3	3	3	4646	532.072	6.4		2300000	DYNC1H1	cell division;cell organization and biogenesis;cellular component movement;regulation of biological process;transport	cytoplasm;cytoskeleton;cytosol;extracellular;membrane;organelle lumen	catalytic activity;motor activity;nucleotide binding;protein binding;RNA binding	2.47554
High	P05141	ADP/ATP translocase 2 OS=Homo sapiens OX=9606 GN=SLC25A5 PE=1 SV=7	6.90487	10.0671	3	3	3	298	32.831	9.69		23000000	SLC25A5	regulation of biological process;transport	membrane;mitochondrion;nucleus	protein binding;RNA binding;transporter activity	2.29713
High	Q1KMD3	Heterogeneous nuclear ribonucleoprotein U-like protein 2 OS=Homo sapiens OX=9606 GN=HNRNPUL2 PE=1 SV=1	6.89408	2.81124	2	2	2	747	85.052	4.91		2000000	HNRNPUL2		membrane;nucleus	protein binding;RNA binding	4.73731
High	Q96I24	Far upstream element-binding protein 3 OS=Homo sapiens OX=9606 GN=FUBP3 PE=1 SV=2	6.77209	6.46853	4	4	4	572	61.602	8.38		10000000	FUBP3	metabolic process;regulation of biological process	cytoplasm;membrane;nucleus	DNA binding;protein binding;RNA binding	8.05003
High	Q8NBJ5	Procollagen galactosyltransferase 1 OS=Homo sapiens OX=9606 GN=COLGALT1 PE=1 SV=1	6.73869	4.98392	3	3	3	622	71.59	7.31		3900000	COLGALT1; GLT25D1		endoplasmic reticulum;membrane;organelle lumen	catalytic activity	6.69404
High	Q53GS9	U4/U6.U5 tri-snRNP-associated protein 2 OS=Homo sapiens OX=9606 GN=USP39 PE=1 SV=2	6.73467	6.19469	3	3	3	565	65.34	8.91		5000000	USP39	cell division;cell organization and biogenesis;metabolic process	nucleus;spliceosomal complex	catalytic activity;metal ion binding	5.90442
High	Q7L014	Probable ATP-dependent RNA helicase DDX46 OS=Homo sapiens OX=9606 GN=DDX46 PE=1 SV=2	6.65669	3.68574	4	4	4	1031	117.29	9.29		6300000	DDX46	metabolic process;regulation of biological process	cytoplasm;membrane;nucleus	catalytic activity;nucleotide binding;RNA binding	6.1167
High	Q9Y678	Coatomer subunit gamma-1 OS=Homo sapiens OX=9606 GN=COPG1 PE=1 SV=1	6.64755	2.63158	2	2	2	874	97.655	5.47		3800000	COPG1	cellular component movement;transport	cytoplasm;cytosol;Golgi;membrane	protein binding;structural molecule activity	3.90939
High	Q01081	Splicing factor U2AF 35 kDa subunit OS=Homo sapiens OX=9606 GN=U2AF1 PE=1 SV=3	6.49578	8.75	2	2	2	240	27.854	8.81		36000000	U2AF1; LOC102724594; U2AF1L5	metabolic process;regulation of biological process;transport	nucleus;spliceosomal complex	metal ion binding;protein binding;RNA binding	4.73418
High	P19367	Hexokinase-1 OS=Homo sapiens OX=9606 GN=HK1 PE=1 SV=3	6.44606	3.38059	3	3	3	917	102.42	6.8		8400000	HK1	cellular homeostasis;metabolic process;regulation of biological process	cytosol;membrane;mitochondrion	catalytic activity;nucleotide binding;protein binding	5.87141
High	Q8TEX9	Importin-4 OS=Homo sapiens OX=9606 GN=IPO4 PE=1 SV=2	6.40185	3.14524	3	3	3	1081	118.64	4.96		2700000	IPO4	cell organization and biogenesis;transport	cytoplasm;membrane;nucleus	protein binding;transporter activity	3.72099
High	Q5BKZ1	DBIRD complex subunit ZNF326 OS=Homo sapiens OX=9606 GN=ZNF326 PE=1 SV=2	6.39291	4.12371	2	2	2	582	65.613	5.15		12000000	ZNF326	metabolic process;regulation of biological process	nucleus;spliceosomal complex	DNA binding;metal ion binding;protein binding;RNA binding	4.78974
High	Q7Z2W4	Zinc finger CCCH-type antiviral protein 1 OS=Homo sapiens OX=9606 GN=ZC3HAV1 PE=1 SV=3	6.37748	3.88027	3	3	3	902	101.367	8.4		5800000	ZC3HAV1	defense response;metabolic process;regulation of biological process;response to stimulus	cytoplasm;cytosol;nucleus	catalytic activity;metal ion binding;nucleotide binding;protein binding;RNA binding	4.35517
High	Q9BYD3	39S ribosomal protein L4, mitochondrial OS=Homo sapiens OX=9606 GN=MRPL4 PE=1 SV=1	6.30181	5.14469	1	1	1	311	34.897	9.72		13000000	MRPL4	cell organization and biogenesis;metabolic process	membrane;mitochondrion;ribosome	protein binding;RNA binding;structural molecule activity	3.11346
High	O43592	Exportin-T OS=Homo sapiens OX=9606 GN=XPOT PE=1 SV=2	6.18623	2.18295	2	2	2	962	109.893	5.39		6200000	XPOT	transport	cytoplasm;cytosol;nucleus	protein binding;RNA binding	2.5813
High	P56192	Methionine--tRNA ligase, cytoplasmic OS=Homo sapiens OX=9606 GN=MARS PE=1 SV=2	6.17633	1.33333	1	1	1	900	101.052	6.16		1900000	MARS	cell communication;metabolic process;regulation of biological process;response to stimulus	cytoplasm;cytosol;membrane	catalytic activity;nucleotide binding;protein binding;RNA binding	2.64875
High	Q9UH17	DNA dC->dU-editing enzyme APOBEC-3B OS=Homo sapiens OX=9606 GN=APOBEC3B PE=1 SV=1	6.08026	6.80628	2	2	2	382	45.894	6.06		3000000	APOBEC3B	defense response;regulation of biological process;response to stimulus	nucleus	catalytic activity;metal ion binding;RNA binding	2.53559
High	Q9HCC0	Methylcrotonoyl-CoA carboxylase beta chain, mitochondrial OS=Homo sapiens OX=9606 GN=MCCC2 PE=1 SV=1	6.07201	3.90764	2	2	2	563	61.294	7.68		4100000	MCCC2	cell organization and biogenesis;metabolic process	cytosol;mitochondrion;organelle lumen	catalytic activity;nucleotide binding;protein binding	4.65073
High	Q07666	KH domain-containing, RNA-binding, signal transduction-associated protein 1 OS=Homo sapiens OX=9606 GN=KHDRBS1 PE=1 SV=1	6.06137	3.16027	1	2	1	443	48.197	8.66		16000000	KHDRBS1	cell organization and biogenesis;cell proliferation;metabolic process;regulation of biological process;response to stimulus	cytoplasm;cytosol;membrane;nucleus	DNA binding;protein binding;RNA binding	5.01192
High	Q14258	E3 ubiquitin/ISG15 ligase TRIM25 OS=Homo sapiens OX=9606 GN=TRIM25 PE=1 SV=2	5.99842	4.12698	2	2	2	630	70.928	8.09		14000000	TRIM25	defense response;metabolic process;regulation of biological process;response to stimulus	cytoplasm;cytosol	catalytic activity;metal ion binding;motor activity;protein binding;RNA binding	4.79377
High	P62195	26S proteasome regulatory subunit 8 OS=Homo sapiens OX=9606 GN=PSMC5 PE=1 SV=1	5.9914	3.20197	1	1	1	406	45.597	7.55		5300000	PSMC5	metabolic process;regulation of biological process;response to stimulus;transport	cytoplasm;cytosol;membrane;nucleus;proteasome	catalytic activity;nucleotide binding;protein binding;RNA binding	2.93433
High	Q9NR56	Muscleblind-like protein 1 OS=Homo sapiens OX=9606 GN=MBNL1 PE=1 SV=2	5.96511	8.24742	4	4	4	388	41.79	8.9		14000000	MBNL1	cell differentiation;metabolic process;regulation of biological process	cytoplasm;cytosol;nucleus	metal ion binding;protein binding;RNA binding	5.76816
High	P35998	26S proteasome regulatory subunit 7 OS=Homo sapiens OX=9606 GN=PSMC2 PE=1 SV=3	5.92965	6.46651	3	3	3	433	48.603	5.95		5800000	PSMC2	cell differentiation;metabolic process;regulation of biological process;response to stimulus;transport	cytoplasm;cytosol;extracellular;membrane;nucleus;organelle lumen;proteasome	catalytic activity;nucleotide binding;protein binding	6.3942
High	O75494	Serine/arginine-rich splicing factor 10 OS=Homo sapiens OX=9606 GN=SRSF10 PE=1 SV=1	5.86488	11.8321	3	3	3	262	31.282	11.27		9200000	SRSF10; LOC100996657	cell organization and biogenesis;metabolic process;regulation of biological process;transport	cytoplasm;cytosol;nucleus	protein binding;RNA binding	3.96467
High	P55060	Exportin-2 OS=Homo sapiens OX=9606 GN=CSE1L PE=1 SV=3	5.73323	1.95675	2	2	2	971	110.346	5.77		13000000	CSE1L	cell death;cell proliferation;transport	cytoplasm;cytosol;membrane;nucleus	protein binding;transporter activity	4.59574
High	Q15427	Splicing factor 3B subunit 4 OS=Homo sapiens OX=9606 GN=SF3B4 PE=1 SV=1	5.69229	3.30189	1	1	1	424	44.357	8.56		5700000	SF3B4	metabolic process;regulation of biological process	nucleus;spliceosomal complex	protein binding;RNA binding	3.23931
High	Q9BRX9	WD repeat domain-containing protein 83 OS=Homo sapiens OX=9606 GN=WDR83 PE=1 SV=1	5.66898	3.80952	1	1	1	315	34.321	5.58		12000000	WDR83	metabolic process;regulation of biological process;response to stimulus	cytoplasm;membrane;nucleus;spliceosomal complex	protein binding	3.84575
High	Q9BW92	Threonine--tRNA ligase, mitochondrial OS=Homo sapiens OX=9606 GN=TARS2 PE=1 SV=1	5.59605	4.039	3	3	3	718	80.985	7.3		3700000	TARS2	metabolic process;regulation of biological process	cytoplasm;mitochondrion;organelle lumen	catalytic activity;nucleotide binding;protein binding	1.818
High	P36578	60S ribosomal protein L4 OS=Homo sapiens OX=9606 GN=RPL4 PE=1 SV=5	5.58204	5.38642	2	2	2	427	47.667	11.06		7000000	RPL4	cell organization and biogenesis;metabolic process;transport	cytoplasm;cytosol;endoplasmic reticulum;membrane;nucleus;ribosome	protein binding;RNA binding;structural molecule activity	4.01938
High	P53621	Coatomer subunit alpha OS=Homo sapiens OX=9606 GN=COPA PE=1 SV=2	5.53141	2.20588	3	3	3	1224	138.258	7.66		5000000	COPA	regulation of biological process;transport	cytoplasm;cytosol;extracellular;Golgi;membrane	protein binding;structural molecule activity	6.59655
High	P40227	T-complex protein 1 subunit zeta OS=Homo sapiens OX=9606 GN=CCT6A PE=1 SV=3	5.39754	3.57815	2	2	2	531	57.988	6.68		8600000	CCT6A	metabolic process;regulation of biological process	cytoplasm;cytosol;membrane	nucleotide binding;protein binding;RNA binding	2.29941
High	P35606	Coatomer subunit beta' OS=Homo sapiens OX=9606 GN=COPB2 PE=1 SV=2	5.37784	1.98675	2	2	2	906	102.422	5.27		8800000	COPB2	transport	cytoplasm;cytosol;Golgi;membrane	protein binding;structural molecule activity	3.69224
High	P52756	RNA-binding protein 5 OS=Homo sapiens OX=9606 GN=RBM5 PE=1 SV=2	5.33013	2.57669	2	2	2	815	92.097	6.28		3600000	RBM5	cell death;cell organization and biogenesis;metabolic process;regulation of biological process	nucleus;spliceosomal complex	DNA binding;metal ion binding;protein binding;RNA binding	4.04203
High	Q14152	Eukaryotic translation initiation factor 3 subunit A OS=Homo sapiens OX=9606 GN=EIF3A PE=1 SV=1	5.12983	1.5919	2	2	2	1382	166.468	6.79		4900000	EIF3A	cell organization and biogenesis;metabolic process;regulation of biological process	cytoplasm;cytosol;membrane;nucleus	protein binding;RNA binding;structural molecule activity	4.44448
High	Q00325	Phosphate carrier protein, mitochondrial OS=Homo sapiens OX=9606 GN=SLC25A3 PE=1 SV=2	5.10927	5.24862	2	2	2	362	40.069	9.38		17000000	SLC25A3	transport	membrane;mitochondrion	protein binding;transporter activity	4.21868
High	P13674	Prolyl 4-hydroxylase subunit alpha-1 OS=Homo sapiens OX=9606 GN=P4HA1 PE=1 SV=2	5.07411	4.49438	2	2	2	534	61.011	6.01			P4HA1	cell organization and biogenesis;metabolic process	endoplasmic reticulum;membrane;mitochondrion;organelle lumen	catalytic activity;metal ion binding;protein binding	1.86094
High	Q14562	ATP-dependent RNA helicase DHX8 OS=Homo sapiens OX=9606 GN=DHX8 PE=1 SV=1	5.04209	1.55738	2	3	1	1220	139.227	8.32		4400000	DHX8	metabolic process	cytoplasm;nucleus;spliceosomal complex	catalytic activity;nucleotide binding;protein binding;RNA binding	3.67064
High	Q9UJV9	Probable ATP-dependent RNA helicase DDX41 OS=Homo sapiens OX=9606 GN=DDX41 PE=1 SV=2	5.01129	5.62701	4	4	4	622	69.793	6.84		2000000	DDX41	cell death;cell differentiation;cell proliferation;defense response;metabolic process;regulation of biological process;response to stimulus	cytoplasm;cytosol;endoplasmic reticulum;membrane;nucleus;spliceosomal complex	catalytic activity;DNA binding;metal ion binding;nucleotide binding;protein binding;RNA binding	3.47474
High	P49368	T-complex protein 1 subunit gamma OS=Homo sapiens OX=9606 GN=CCT3 PE=1 SV=4	4.98747	3.30275	2	2	2	545	60.495	6.49		5400000	CCT3	cell organization and biogenesis;metabolic process;regulation of biological process;transport	cytoplasm;cytoskeleton;cytosol;membrane	nucleotide binding;protein binding;RNA binding	4.0335
High	P39023	60S ribosomal protein L3 OS=Homo sapiens OX=9606 GN=RPL3 PE=1 SV=2	4.94222	4.21836	2	2	2	403	46.08	10.18		20000000	RPL3	cell organization and biogenesis;metabolic process;response to stimulus;transport	cytoplasm;cytosol;nucleus;ribosome	protein binding;RNA binding;structural molecule activity	4.47783
High	P42704	Leucine-rich PPR motif-containing protein, mitochondrial OS=Homo sapiens OX=9606 GN=LRPPRC PE=1 SV=3	4.8747	1.29125	2	2	2	1394	157.805	6.13		6500000	LRPPRC	cellular component movement;metabolic process;regulation of biological process;transport	chromosome;cytoplasm;cytoskeleton;membrane;mitochondrion;nucleus	catalytic activity;DNA binding;protein binding;RNA binding	3.98581
High	P55884	Eukaryotic translation initiation factor 3 subunit B OS=Homo sapiens OX=9606 GN=EIF3B PE=1 SV=3	4.84883	2.82555	2	2	2	814	92.424	5		2100000	EIF3B	cell organization and biogenesis;metabolic process;regulation of biological process	cytoplasm;cytosol	protein binding;RNA binding;structural molecule activity	2.65714
High	O95831	Apoptosis-inducing factor 1, mitochondrial OS=Homo sapiens OX=9606 GN=AIFM1 PE=1 SV=1	4.81621	3.91517	2	2	2	613	66.859	8.95		3300000	AIFM1	cell death;cell differentiation;cell organization and biogenesis;cellular homeostasis;metabolic process;regulation of biological process;response to stimulus	cytoplasm;cytosol;membrane;mitochondrion;nucleus	catalytic activity;DNA binding;nucleotide binding;protein binding	3.41238
High	Q9H857	5'-nucleotidase domain-containing protein 2 OS=Homo sapiens OX=9606 GN=NT5DC2 PE=1 SV=1	4.66558	3.65385	2	2	2	520	60.68	6.77		2300000	NT5DC2	metabolic process		catalytic activity;metal ion binding;receptor activity;signal transducer activity	2.07068
High	O76021	Ribosomal L1 domain-containing protein 1 OS=Homo sapiens OX=9606 GN=RSL1D1 PE=1 SV=3	4.6547	3.46939	3	3	3	490	54.939	10.13		13000000	RSL1D1	cell differentiation;metabolic process;regulation of biological process	membrane;nucleus	protein binding;RNA binding	4.06732
High	O95816	BAG family molecular chaperone regulator 2 OS=Homo sapiens OX=9606 GN=BAG2 PE=1 SV=1	4.58855	5.21327	1	1	1	211	23.757	6.7		1900000	BAG2	metabolic process;regulation of biological process	cytosol	enzyme regulator activity;nucleotide binding;protein binding	1.84791
High	Q9H814	Phosphorylated adapter RNA export protein OS=Homo sapiens OX=9606 GN=PHAX PE=1 SV=1	4.55437	4.82234	2	2	2	394	44.375	5.4		7200000	PHAX	metabolic process;transport	cytoplasm;cytosol;nucleus	protein binding;RNA binding	4.02159
High	O60313	Dynamin-like 120 kDa protein, mitochondrial OS=Homo sapiens OX=9606 GN=OPA1 PE=1 SV=3	4.54774	2.8125	3	3	3	960	111.561	7.87		3100000	OPA1	cell death;cell organization and biogenesis;cellular component movement;cellular homeostasis;metabolic process;regulation of biological process;response to stimulus;transport	cytosol;membrane;mitochondrion	catalytic activity;metal ion binding;nucleotide binding;protein binding	1.91895
High	Q9H5Z1	Probable ATP-dependent RNA helicase DHX35 OS=Homo sapiens OX=9606 GN=DHX35 PE=1 SV=2	4.48327	1.42248	2	2	2	703	78.86	8.59		3700000	DHX35	metabolic process	cytoplasm;spliceosomal complex	catalytic activity;nucleotide binding;RNA binding	4.50995
High	P09012	U1 small nuclear ribonucleoprotein A OS=Homo sapiens OX=9606 GN=SNRPA PE=1 SV=3	4.47104	8.86525	3	3	3	282	31.259	9.83		65000000	SNRPA	metabolic process;regulation of biological process	nucleus;spliceosomal complex	protein binding;RNA binding	6.65899
High	P23396	40S ribosomal protein S3 OS=Homo sapiens OX=9606 GN=RPS3 PE=1 SV=2	4.40472	5.34979	1	1	1	243	26.671	9.66		10000000	RPS3	cell death;cell division;cell organization and biogenesis;metabolic process;regulation of biological process;response to stimulus;transport	cytoplasm;cytoskeleton;cytosol;endoplasmic reticulum;membrane;mitochondrion;nucleus;organelle lumen;ribosome	catalytic activity;DNA binding;protein binding;RNA binding;structural molecule activity	2.88781
High	P54886	Delta-1-pyrroline-5-carboxylate synthase OS=Homo sapiens OX=9606 GN=ALDH18A1 PE=1 SV=2	4.39707	2.01258	1	1	1	795	87.248	7.12		1700000	ALDH18A1	metabolic process	cytoplasm;cytosol;membrane;mitochondrion	catalytic activity;nucleotide binding;protein binding;RNA binding	2.71273
High	O43474	Krueppel-like factor 4 OS=Homo sapiens OX=9606 GN=KLF4 PE=1 SV=3	4.39201	2.72904	1	1	1	513	54.636	8.37		5200000	KLF4	cell differentiation;metabolic process;regulation of biological process;response to stimulus	chromosome;cytoplasm;nucleus	DNA binding;enzyme regulator activity;metal ion binding;protein binding	2.85521
High	P78371	T-complex protein 1 subunit beta OS=Homo sapiens OX=9606 GN=CCT2 PE=1 SV=4	4.31894	2.80374	1	1	1	535	57.452	6.46		2100000	CCT2	cell organization and biogenesis;metabolic process;regulation of biological process;transport	cytoplasm;cytosol;extracellular;organelle lumen	nucleotide binding;protein binding	2.70404
High	Q9Y399	28S ribosomal protein S2, mitochondrial OS=Homo sapiens OX=9606 GN=MRPS2 PE=1 SV=1	4.31508	6.08108	2	2	2	296	33.228	9.26		3700000	MRPS2	cell organization and biogenesis;metabolic process	membrane;mitochondrion;ribosome	structural molecule activity	1.75279
High	Q9Y6N5	Sulfide:quinone oxidoreductase, mitochondrial OS=Homo sapiens OX=9606 GN=SQOR PE=1 SV=1	4.24215	3.11111	1	1	1	450	49.929	9.11			SQRDL; SQOR	metabolic process	membrane;mitochondrion	catalytic activity	2.99909
High	Q9BZJ0	Crooked neck-like protein 1 OS=Homo sapiens OX=9606 GN=CRNKL1 PE=1 SV=4	4.21939	1.41509	1	1	1	848	100.389	8		4900000	CRNKL1	cell organization and biogenesis;metabolic process	cytoplasm;nucleus;spliceosomal complex	catalytic activity;protein binding;RNA binding	1.96965
High	Q8NAV1	Pre-mRNA-splicing factor 38A OS=Homo sapiens OX=9606 GN=PRPF38A PE=1 SV=1	4.16172	3.84615	1	1	1	312	37.453	9.96			PRPF38A	cell organization and biogenesis;metabolic process	membrane;nucleus;spliceosomal complex	protein binding;RNA binding	3.03906
High	Q9UI10	Translation initiation factor eIF-2B subunit delta OS=Homo sapiens OX=9606 GN=EIF2B4 PE=1 SV=2	4.15132	2.10325	1	1	1	523	57.521	9.38		3900000	EIF2B4	metabolic process;regulation of biological process;response to stimulus	cytoplasm;cytosol	protein binding;RNA binding	2.76513
High	P62753	40S ribosomal protein S6 OS=Homo sapiens OX=9606 GN=RPS6 PE=1 SV=1	4.14044	4.81928	1	1	1	249	28.663	10.84		5900000	RPS6	cell death;cell differentiation;cell organization and biogenesis;cell proliferation;metabolic process;regulation of biological process;response to stimulus;transport	cytoplasm;cytosol;membrane;nucleus;ribosome	protein binding;RNA binding;structural molecule activity	2.73955
High	P40937	Replication factor C subunit 5 OS=Homo sapiens OX=9606 GN=RFC5 PE=1 SV=1	4.10527	6.47059	2	2	2	340	38.472	7.2		3400000	RFC5	cell organization and biogenesis;cellular homeostasis;metabolic process;regulation of biological process;response to stimulus	nucleus	catalytic activity;DNA binding;nucleotide binding;protein binding	2.34799
High	Q14694	Ubiquitin carboxyl-terminal hydrolase 10 OS=Homo sapiens OX=9606 GN=USP10 PE=1 SV=2	4.0402	1.50376	1	1	1	798	87.08	5.31		5700000	USP10	metabolic process;regulation of biological process;response to stimulus	cytoplasm;cytosol;endosome;nucleus	catalytic activity;protein binding;RNA binding	1.85994
High	Q04637	Eukaryotic translation initiation factor 4 gamma 1 OS=Homo sapiens OX=9606 GN=EIF4G1 PE=1 SV=4	4.00947	1.62602	3	3	3	1599	175.382	5.33		5000000	EIF4G1	cell organization and biogenesis;defense response;metabolic process;regulation of biological process;response to stimulus	cytoplasm;cytosol;membrane;nucleus	nucleotide binding;protein binding;RNA binding;structural molecule activity	5.9941
High	P84103	Serine/arginine-rich splicing factor 3 OS=Homo sapiens OX=9606 GN=SRSF3 PE=1 SV=1	3.95715	14.0244	2	2	1	164	19.318	11.65		7200000	SRSF3	metabolic process;regulation of biological process;transport	cytoplasm;nucleus	protein binding;RNA binding	1.84936
High	P05023	Sodium/potassium-transporting ATPase subunit alpha-1 OS=Homo sapiens OX=9606 GN=ATP1A1 PE=1 SV=1	3.94692	1.07527	1	1	1	1023	112.824	5.49		8800000	ATP1A1	cell communication;cellular homeostasis;metabolic process;regulation of biological process;response to stimulus;transport	endoplasmic reticulum;endosome;Golgi;membrane	catalytic activity;metal ion binding;nucleotide binding;protein binding;transporter activity	2.33501
High	Q9NQ55	Suppressor of SWI4 1 homolog OS=Homo sapiens OX=9606 GN=PPAN PE=2 SV=1	3.85709	4.43975	2	2	2	473	53.161	10.13		6700000	PPAN; PPAN-P2RY11	cell organization and biogenesis	nucleus	RNA binding	4.5571
High	P78362	SRSF protein kinase 2 OS=Homo sapiens OX=9606 GN=SRPK2 PE=1 SV=3	3.82222	3.05233	2	2	2	688	77.478	4.97		4300000	SRPK2	cell differentiation;cell organization and biogenesis;defense response;metabolic process;regulation of biological process;response to stimulus	cytoplasm;cytosol;nucleus	catalytic activity;metal ion binding;nucleotide binding;protein binding;RNA binding	2.60256
High	Q9Y5B6	PAX3- and PAX7-binding protein 1 OS=Homo sapiens OX=9606 GN=PAXBP1 PE=1 SV=2	3.80217	1.19956	1	1	1	917	104.739	5.68		5700000	GCFC1; PAXBP1	metabolic process;regulation of biological process	cytosol;nucleus	DNA binding;protein binding	2.39216
High	P52292	Importin subunit alpha-1 OS=Homo sapiens OX=9606 GN=KPNA2 PE=1 SV=1	3.72308	2.83554	1	1	1	529	57.826	5.4		3500000	KPNA2	metabolic process;regulation of biological process;transport	cytoplasm;cytosol;membrane;nucleus	protein binding;RNA binding;transporter activity	2.63214
High	P67870	Casein kinase II subunit beta OS=Homo sapiens OX=9606 GN=CSNK2B PE=1 SV=1	3.71422	4.18605	1	1	1	215	24.926	5.55		8500000	CSNK2B	cell communication;cell organization and biogenesis;metabolic process;regulation of biological process;response to stimulus;transport	chromosome;cytoplasm;cytosol;extracellular;membrane;nucleus;organelle lumen	catalytic activity;enzyme regulator activity;metal ion binding;protein binding	2.61516
High	O95232	Luc7-like protein 3 OS=Homo sapiens OX=9606 GN=LUC7L3 PE=1 SV=2	3.62379	2.5463	1	1	1	432	51.435	9.79		5500000	LUC7L3	cell organization and biogenesis;metabolic process	nucleus;spliceosomal complex	DNA binding;protein binding;RNA binding	2.44544
High	Q9UDY2	Tight junction protein ZO-2 OS=Homo sapiens OX=9606 GN=TJP2 PE=1 SV=2	3.6232	1.34454	2	2	2	1190	133.876	7.4		8300000	TJP2	metabolic process;regulation of biological process;response to stimulus;transport	cytosol;membrane;nucleus	catalytic activity;protein binding	1.76223
High	Q9BYK8	Helicase with zinc finger domain 2 OS=Homo sapiens OX=9606 GN=HELZ2 PE=1 SV=6	3.61302	0.830502	2	2	2	2649	294.465	7.49		2300000	HELZ2	metabolic process;regulation of biological process	membrane;nucleus	catalytic activity;DNA binding;metal ion binding;nucleotide binding;protein binding;RNA binding	1.84544
High	O60306	RNA helicase aquarius OS=Homo sapiens OX=9606 GN=AQR PE=1 SV=4	3.59636	0.875421	1	1	1	1485	171.186	6.37		5400000	AQR	metabolic process;response to stimulus	membrane;nucleus;spliceosomal complex	catalytic activity;DNA binding;nucleotide binding;protein binding;RNA binding	2.25705
High	Q9BSJ8	Extended synaptotagmin-1 OS=Homo sapiens OX=9606 GN=ESYT1 PE=1 SV=1	3.59602	1.17754	1	1	1	1104	122.78	5.83		2200000	ESYT1	metabolic process;transport	endoplasmic reticulum;membrane	metal ion binding;protein binding	2.27988
High	P82930	28S ribosomal protein S34, mitochondrial OS=Homo sapiens OX=9606 GN=MRPS34 PE=1 SV=2	3.50932	6.88073	2	2	2	218	25.634	9.98		470000	MRPS34	cell organization and biogenesis;metabolic process	membrane;mitochondrion;ribosome	structural molecule activity	0
High	P63244	Receptor of activated protein C kinase 1 OS=Homo sapiens OX=9606 GN=RACK1 PE=1 SV=3	3.43333	3.78549	1	1	1	317	35.055	7.69		890000	GNB2L1; RACK1	cell death;cellular homeostasis;development;metabolic process;regulation of biological process;response to stimulus	cytoplasm;cytosol;membrane;mitochondrion;nucleus;ribosome	enzyme regulator activity;protein binding;RNA binding;structural molecule activity	2.34149
High	P46087	Probable 28S rRNA (cytosine(4447)-C(5))-methyltransferase OS=Homo sapiens OX=9606 GN=NOP2 PE=1 SV=2	3.3943	2.83251	2	2	2	812	89.247	9.23		4300000	NOP2	cell organization and biogenesis;metabolic process;regulation of biological process	nucleus	catalytic activity;protein binding;RNA binding	2.13701
High	P26641	Elongation factor 1-gamma OS=Homo sapiens OX=9606 GN=EEF1G PE=1 SV=3	3.3782	2.97483	1	1	1	437	50.087	6.67		3600000	EEF1G	metabolic process;response to stimulus	cytoplasm;cytosol;endoplasmic reticulum;membrane;nucleus	catalytic activity;protein binding;RNA binding	2.52778
High	Q8IWS0	PHD finger protein 6 OS=Homo sapiens OX=9606 GN=PHF6 PE=1 SV=1	3.37796	4.38356	2	2	2	365	41.264	8.68		5700000	PHF6	metabolic process;regulation of biological process	chromosome;nucleus	DNA binding;metal ion binding;protein binding;RNA binding	0
High	P07814	Bifunctional glutamate/proline--tRNA ligase OS=Homo sapiens OX=9606 GN=EPRS PE=1 SV=5	3.35456	1.19048	2	2	2	1512	170.483	7.33		6000000	EPRS	cell organization and biogenesis;metabolic process;regulation of biological process;response to stimulus	cytoplasm;cytosol;membrane	catalytic activity;metal ion binding;nucleotide binding;protein binding;RNA binding	1.6947
High	Q96MX3	Zinc finger protein 48 OS=Homo sapiens OX=9606 GN=ZNF48 PE=1 SV=2	3.33858	3.39806	2	2	2	618	67.777	9.36		4200000	ZNF48	metabolic process;regulation of biological process	nucleus	DNA binding;metal ion binding	4.34223
High	O95218	Zinc finger Ran-binding domain-containing protein 2 OS=Homo sapiens OX=9606 GN=ZRANB2 PE=1 SV=2	3.23905	3.0303	1	1	1	330	37.382	10.01		24000000	ZRANB2	metabolic process;regulation of biological process	nucleus	metal ion binding;protein binding;RNA binding	2.44046
High	Q9P015	39S ribosomal protein L15, mitochondrial OS=Homo sapiens OX=9606 GN=MRPL15 PE=1 SV=1	3.20929	4.39189	1	1	1	296	33.399	10.01		1600000	MRPL15	cell organization and biogenesis;metabolic process	membrane;mitochondrion;ribosome	protein binding;RNA binding;structural molecule activity	2.16458
High	Q8NDT2	Putative RNA-binding protein 15B OS=Homo sapiens OX=9606 GN=RBM15B PE=1 SV=3	3.17711	2.35955	2	2	2	890	97.147	9.85		5400000	RBM15B	metabolic process;regulation of biological process;transport	nucleus	protein binding;RNA binding	4.76802
High	Q13835	Plakophilin-1 OS=Homo sapiens OX=9606 GN=PKP1 PE=1 SV=2	3.16787	2.00803	1	1	1	747	82.808	9.13		5600000	PKP1	cell death;cell organization and biogenesis;development;regulation of biological process;response to stimulus;transport	cytoskeleton;membrane;nucleus	protein binding;signal transducer activity;structural molecule activity	2.438
High	Q9Y2T2	AP-3 complex subunit mu-1 OS=Homo sapiens OX=9606 GN=AP3M1 PE=1 SV=1	3.1488	2.87081	1	1	1	418	46.909	6.93		12000000	AP3M1	cellular component movement;transport	Golgi;membrane;vacuole	protein binding	2.93064
High	O14979	Heterogeneous nuclear ribonucleoprotein D-like OS=Homo sapiens OX=9606 GN=HNRNPDL PE=1 SV=3	3.13363	6.42857	2	2	2	420	46.409	9.57		4100000	HNRNPDL; HNRPDL	metabolic process;regulation of biological process;response to stimulus	cytoplasm;cytosol;nucleus;spliceosomal complex	DNA binding;protein binding;RNA binding	0
High	P38606	V-type proton ATPase catalytic subunit A OS=Homo sapiens OX=9606 GN=ATP6V1A PE=1 SV=2	3.1259	3.88979	2	2	2	617	68.26	5.52		3400000	ATP6V1A	cellular homeostasis;metabolic process;regulation of biological process;response to stimulus;transport	cytosol;membrane;mitochondrion	catalytic activity;nucleotide binding;transporter activity	3.81725
High	P62906	60S ribosomal protein L10a OS=Homo sapiens OX=9606 GN=RPL10A PE=1 SV=2	3.12584	7.37327	2	2	2	217	24.816	9.94		21000000	RPL10A	cell organization and biogenesis;metabolic process;response to stimulus;transport	cytosol;membrane;nucleus;ribosome	protein binding;RNA binding;structural molecule activity	3.88048
High	Q2M389	WASH complex subunit 4 OS=Homo sapiens OX=9606 GN=WASHC4 PE=1 SV=2	3.09021	0.852515	2	2	2	1173	136.316	7.44		7400000	KIAA1033; WASHC4	cell organization and biogenesis;transport	endosome		3.97108
High	Q9BPW8	Protein NipSnap homolog 1 OS=Homo sapiens OX=9606 GN=NIPSNAP1 PE=1 SV=1	3.05626	3.16901	1	1	1	284	33.289	9.31		21000000	NIPSNAP1		membrane;mitochondrion	protein binding	2.51895
High	Q96GY0	Zinc finger C2HC domain-containing protein 1A OS=Homo sapiens OX=9606 GN=ZC2HC1A PE=1 SV=2	3.05405	5.84615	2	2	2	325	35.07	9.82		4000000	ZC2HC1A			metal ion binding;protein binding	3.79785
High	Q9H6R0	ATP-dependent RNA helicase DHX33 OS=Homo sapiens OX=9606 GN=DHX33 PE=1 SV=2	3.04636	2.54597	2	2	2	707	78.824	8.91		8900000	DHX33	metabolic process;regulation of biological process	cytoplasm;nucleus	catalytic activity;DNA binding;nucleotide binding;protein binding;RNA binding	4.19229
High	P07355	Annexin A2 OS=Homo sapiens OX=9606 GN=ANXA2 PE=1 SV=2	3.03376	4.12979	1	1	1	339	38.58	7.75		1900000	ANXA2	cell organization and biogenesis;metabolic process;regulation of biological process;response to stimulus;transport	cell surface;cytoplasm;cytosol;endoplasmic reticulum;endosome;extracellular;membrane;nucleus;organelle lumen	enzyme regulator activity;metal ion binding;protein binding;RNA binding	2.46677
High	Q14151	Scaffold attachment factor B2 OS=Homo sapiens OX=9606 GN=SAFB2 PE=1 SV=1	3.02619	1.9937	2	2	1	953	107.408	6.16		4200000	SAFB2	cell differentiation;metabolic process;regulation of biological process	cytoplasm;nucleus	DNA binding;protein binding;RNA binding	2.38727
High	P11216	Glycogen phosphorylase, brain form OS=Homo sapiens OX=9606 GN=PYGB PE=1 SV=5	2.99496	2.01661	2	2	2	843	96.635	6.86		6400000	PYGB	metabolic process;transport	cytoplasm;extracellular;membrane;organelle lumen	catalytic activity;protein binding	3.72287
High	P81605	Dermcidin OS=Homo sapiens OX=9606 GN=DCD PE=1 SV=2	2.96377	10	1	1	1	110	11.277	6.54		11000000	DCD	defense response;metabolic process;response to stimulus	extracellular	catalytic activity;protein binding;RNA binding	2.15159
High	Q15459	Splicing factor 3A subunit 1 OS=Homo sapiens OX=9606 GN=SF3A1 PE=1 SV=1	2.92008	2.52207	2	2	2	793	88.831	5.22		8600000	SF3A1	cell organization and biogenesis;metabolic process;regulation of biological process	nucleus;spliceosomal complex	protein binding;RNA binding	2.07986
High	Q92552	28S ribosomal protein S27, mitochondrial OS=Homo sapiens OX=9606 GN=MRPS27 PE=1 SV=3	2.91329	4.58937	2	2	2	414	47.581	6.18		7000000	MRPS27	cell organization and biogenesis;cell proliferation;metabolic process;regulation of biological process	cytoplasm;membrane;mitochondrion;ribosome	protein binding;RNA binding	2.13918
High	Q15424	Scaffold attachment factor B1 OS=Homo sapiens OX=9606 GN=SAFB PE=1 SV=4	2.8039	1.63934	2	2	1	915	102.58	5.47		13000000	SAFB	cell organization and biogenesis;metabolic process;regulation of biological process;response to stimulus	nucleus	DNA binding;protein binding;RNA binding	2.38727
High	Q09666	Neuroblast differentiation-associated protein AHNAK OS=Homo sapiens OX=9606 GN=AHNAK PE=1 SV=2	2.7582	0.305603	1	1	1	5890	628.699	6.15		4400000	AHNAK	cell organization and biogenesis;regulation of biological process	cytoplasm;cytoskeleton;cytosol;membrane;nucleus	protein binding;RNA binding;structural molecule activity	1.89855
High	P33993	DNA replication licensing factor MCM7 OS=Homo sapiens OX=9606 GN=MCM7 PE=1 SV=4	2.75671	2.08623	1	1	1	719	81.257	6.46		2800000	MCM7	cell proliferation;metabolic process;regulation of biological process;response to stimulus	chromosome;cytosol;membrane;nucleus	catalytic activity;DNA binding;nucleotide binding;protein binding	1.85624
High	Q8N1F7	Nuclear pore complex protein Nup93 OS=Homo sapiens OX=9606 GN=NUP93 PE=1 SV=2	2.69186	1.3431	1	1	1	819	93.43	5.72		3600000	NUP93	cell organization and biogenesis;cellular component movement;metabolic process;regulation of biological process;response to stimulus;transport	membrane;nucleus	protein binding;structural molecule activity	2.46105
High	Q96HS1	Serine/threonine-protein phosphatase PGAM5, mitochondrial OS=Homo sapiens OX=9606 GN=PGAM5 PE=1 SV=2	2.64801	3.46021	1	1	1	289	31.985	8.68		8700000	PGAM5	cell communication;cell death;metabolic process;regulation of biological process;response to stimulus	membrane;mitochondrion	catalytic activity;enzyme regulator activity;protein binding;signal transducer activity	2.07764
High	O15226	NF-kappa-B-repressing factor OS=Homo sapiens OX=9606 GN=NKRF PE=1 SV=2	2.55346	1.30435	1	1	1	690	77.624	8.79		11000000	NKRF	metabolic process;regulation of biological process	nucleus	DNA binding;protein binding;RNA binding	2.3071
High	O43818	U3 small nucleolar RNA-interacting protein 2 OS=Homo sapiens OX=9606 GN=RRP9 PE=1 SV=1	2.52739	2.10526	1	1	1	475	51.809	7.85		8700000	RRP9	metabolic process	nucleus	protein binding;RNA binding	2.19348
High	Q9H223	EH domain-containing protein 4 OS=Homo sapiens OX=9606 GN=EHD4 PE=1 SV=1	2.52462	2.03327	1	1	1	541	61.137	6.76			EHD4	cell organization and biogenesis;regulation of biological process;response to stimulus;transport	endoplasmic reticulum;endosome;membrane;nucleus	metal ion binding;nucleotide binding;protein binding	1.83686
High	Q9H0J9	Poly [ADP-ribose] polymerase 12 OS=Homo sapiens OX=9606 GN=PARP12 PE=1 SV=1	2.49935	1.85449	1	1	1	701	79.013	8.51		6300000	PARP12		nucleus	catalytic activity;metal ion binding;RNA binding	2.11648
High	O75323	Protein NipSnap homolog 2 OS=Homo sapiens OX=9606 GN=NIPSNAP2 PE=1 SV=1	2.42056	3.14685	1	1	1	286	33.721	9.36		10000000	GBAS; NIPSNAP2	metabolic process;regulation of biological process	cytoplasm;membrane;mitochondrion	protein binding	1.89736
High	Q96EY7	Pentatricopeptide repeat domain-containing protein 3, mitochondrial OS=Homo sapiens OX=9606 GN=PTCD3 PE=1 SV=3	2.41908	1.88679	1	1	1	689	78.5	6.42		2100000	PTCD3	cell organization and biogenesis;metabolic process;regulation of biological process	cytosol;membrane;mitochondrion;ribosome	protein binding;RNA binding	0
High	Q9NZB2	Constitutive coactivator of PPAR-gamma-like protein 1 OS=Homo sapiens OX=9606 GN=FAM120A PE=1 SV=2	2.40871	0.805009	1	1	1	1118	121.811	8.88		12000000	FAM120A		cytoplasm;cytosol;membrane;nucleus	RNA binding	1.998
High	Q13263	Transcription intermediary factor 1-beta OS=Homo sapiens OX=9606 GN=TRIM28 PE=1 SV=5	2.39158	2.03593	1	1	1	835	88.493	5.77		570000	TRIM28	cell organization and biogenesis;defense response;metabolic process;regulation of biological process;response to stimulus	chromosome;nucleus	catalytic activity;DNA binding;metal ion binding;protein binding;RNA binding	0
High	P62805	Histone H4 OS=Homo sapiens OX=9606 GN=HIST1H4A PE=1 SV=2	2.33087	7.76699	1	1	1	103	11.36	11.36		6500000	HIST1H4A; HIST1H4F; HIST1H4D; HIST1H4J; HIST2H4A; HIST2H4B; HIST1H4H; HIST1H4C; HIST4H4; HIST1H4E; HIST1H4I; HIST1H4B; HIST1H4K; HIST1H4L	cell organization and biogenesis;metabolic process;regulation of biological process;response to stimulus	chromosome;extracellular;membrane;nucleus	DNA binding;protein binding;RNA binding	0
High	Q9NX05	Constitutive coactivator of PPAR-gamma-like protein 2 OS=Homo sapiens OX=9606 GN=FAM120C PE=1 SV=3	2.32929	0.729927	1	1	1	1096	120.511	9.03		5500000	FAM120C		nucleus	RNA binding	1.71375
High	B5ME19	Eukaryotic translation initiation factor 3 subunit C-like protein OS=Homo sapiens OX=9606 GN=EIF3CL PE=3 SV=1	2.30566	0.875274	1	1	1	914	105.407	5.64		3500000	EIF3CL	metabolic process	cytoplasm	protein binding;RNA binding	2.00864
High	P62191	26S proteasome regulatory subunit 4 OS=Homo sapiens OX=9606 GN=PSMC1 PE=1 SV=1	2.28433	2.95455	1	1	1	440	49.154	6.21		7600000	PSMC1	metabolic process;regulation of biological process;response to stimulus;transport	cytoplasm;cytosol;membrane;nucleus;proteasome	catalytic activity;nucleotide binding;protein binding;RNA binding	0
High	Q13601	KRR1 small subunit processome component homolog OS=Homo sapiens OX=9606 GN=KRR1 PE=1 SV=4	2.2613	2.3622	1	1	1	381	43.638	9.77		15000000	KRR1	metabolic process	cytoplasm;membrane;nucleus	protein binding;RNA binding	1.99691
High	Q9GZR7	ATP-dependent RNA helicase DDX24 OS=Homo sapiens OX=9606 GN=DDX24 PE=1 SV=1	2.16973	0.931315	1	1	1	859	96.271	9.06		2700000	DDX24	metabolic process	cytoplasm;membrane	catalytic activity;nucleotide binding;RNA binding	2.00356
High	Q5T750	Skin-specific protein 32 OS=Homo sapiens OX=9606 GN=XP32 PE=1 SV=1	2.16172	3.2	1	1	1	250	26.219	7.97		2600000	C1orf68	cell differentiation;metabolic process	cytoplasm;cytoskeleton	structural molecule activity	2.01803
High	Q01813	ATP-dependent 6-phosphofructokinase, platelet type OS=Homo sapiens OX=9606 GN=PFKP PE=1 SV=2	2.15668	2.16837	2	2	1	784	85.542	7.55		11000000	PFKP	metabolic process	cytoplasm;cytosol;membrane;nucleus	catalytic activity;metal ion binding;nucleotide binding;protein binding	4.01561
High	O43837	Isocitrate dehydrogenase [NAD] subunit beta, mitochondrial OS=Homo sapiens OX=9606 GN=IDH3B PE=1 SV=2	2.13847	2.5974	1	1	1	385	42.157	8.46		1300000	IDH3B	metabolic process	mitochondrion;nucleus;organelle lumen	catalytic activity;metal ion binding;nucleotide binding	1.954
High	Q96HC4	PDZ and LIM domain protein 5 OS=Homo sapiens OX=9606 GN=PDLIM5 PE=1 SV=5	2.1346	1.51007	1	1	1	596	63.904	8.21		3900000	PDLIM5	cell growth;regulation of biological process	cytoplasm;cytoskeleton;cytosol;membrane	metal ion binding;protein binding	1.79513
High	P15924	Desmoplakin OS=Homo sapiens OX=9606 GN=DSP PE=1 SV=3	2.12592	0.383142	1	1	1	2871	331.569	6.81			DSP	cell death;cell differentiation;cell organization and biogenesis;metabolic process;regulation of biological process;response to stimulus;transport	cytoplasm;cytoskeleton;membrane;nucleus	catalytic activity;motor activity;protein binding;RNA binding;structural molecule activity	2.06421
High	Q15654	Thyroid receptor-interacting protein 6 OS=Homo sapiens OX=9606 GN=TRIP6 PE=1 SV=3	2.12223	1.89076	1	1	1	476	50.255	7.37		3400000	TRIP6	cell organization and biogenesis;metabolic process;regulation of biological process	cytoplasm;cytoskeleton;cytosol;membrane;nucleus	metal ion binding;protein binding;RNA binding	0
High	Q9C026	E3 ubiquitin-protein ligase TRIM9 OS=Homo sapiens OX=9606 GN=TRIM9 PE=1 SV=1	2.12124	2.11268	2	2	2	710	79.126	6.84		6500000	TRIM9	metabolic process;regulation of biological process;transport	cytoplasm;cytoskeleton;cytosol	catalytic activity;metal ion binding;protein binding	0
High	P12956	X-ray repair cross-complementing protein 6 OS=Homo sapiens OX=9606 GN=XRCC6 PE=1 SV=2	2.07541	2.29885	1	1	1	609	69.799	6.64		3500000	XRCC6	cell organization and biogenesis;defense response;metabolic process;regulation of biological process;response to stimulus;transport	chromosome;cytoplasm;cytosol;extracellular;membrane;nucleus;organelle lumen	catalytic activity;DNA binding;nucleotide binding;protein binding;RNA binding	0
High	P26378	ELAV-like protein 4 OS=Homo sapiens OX=9606 GN=ELAVL4 PE=1 SV=2	2.07397	2.36842	1	1	1	380	41.743	9.39			ELAVL4	metabolic process		RNA binding	1.96036
High	P38117	Electron transfer flavoprotein subunit beta OS=Homo sapiens OX=9606 GN=ETFB PE=1 SV=3	2.06505	3.13725	1	1	1	255	27.826	8.1		6300000	ETFB	metabolic process;transport	cytosol;mitochondrion;organelle lumen	protein binding	1.96484
High	Q32P28	Prolyl 3-hydroxylase 1 OS=Homo sapiens OX=9606 GN=P3H1 PE=1 SV=2	2.06399	1.3587	1	1	1	736	83.341	5.14		2000000	LEPRE1; P3H1	metabolic process;regulation of biological process	endoplasmic reticulum;extracellular;membrane;organelle lumen	catalytic activity;metal ion binding;protein binding	0
High	Q92973	Transportin-1 OS=Homo sapiens OX=9606 GN=TNPO1 PE=1 SV=2	2.05641	1.22494	1	1	1	898	102.289	4.98		2000000	TNPO1	cellular component movement;regulation of biological process;transport	cytoplasm;cytosol;membrane;nucleus	protein binding;RNA binding;transporter activity	1.65441
High	P42285	Exosome RNA helicase MTR4 OS=Homo sapiens OX=9606 GN=MTREX PE=1 SV=3	2.00696	0.767754	1	1	1	1042	117.729	6.52		5400000	SKIV2L2	metabolic process	nucleus;spliceosomal complex	catalytic activity;DNA binding;nucleotide binding;protein binding;RNA binding	1.98286
High	Q5VTL8	Pre-mRNA-splicing factor 38B OS=Homo sapiens OX=9606 GN=PRPF38B PE=1 SV=1	1.9987	1.4652	1	1	1	546	64.429	10.54		1200000	PRPF38B	metabolic process	nucleus;spliceosomal complex	RNA binding	1.74416
High	Q9NW64	Pre-mRNA-splicing factor RBM22 OS=Homo sapiens OX=9606 GN=RBM22 PE=1 SV=1	1.95742	2.38095	1	1	1	420	46.865	8.54		4100000	RBM22	cell organization and biogenesis;metabolic process;regulation of biological process;response to stimulus;transport	cytoplasm;nucleus;spliceosomal complex	metal ion binding;nucleotide binding;protein binding;RNA binding;transporter activity	2.66177
High	Q7KZF4	Staphylococcal nuclease domain-containing protein 1 OS=Homo sapiens OX=9606 GN=SND1 PE=1 SV=1	1.91973	1.20879	1	1	1	910	101.934	7.17		4600000	SND1	cell differentiation;metabolic process;regulation of biological process	cytoplasm;cytosol;membrane;mitochondrion;nucleus	catalytic activity;protein binding;RNA binding	2.22573
High	Q9NY93	Probable ATP-dependent RNA helicase DDX56 OS=Homo sapiens OX=9606 GN=DDX56 PE=1 SV=1	1.8824	2.55941	1	1	1	547	61.551	9.26		2800000	DDX56	metabolic process;regulation of biological process	cytoplasm;membrane;nucleus	catalytic activity;DNA binding;nucleotide binding;RNA binding	1.93635
High	Q9Y2X3	Nucleolar protein 58 OS=Homo sapiens OX=9606 GN=NOP58 PE=1 SV=1	1.86044	2.45747	1	1	1	529	59.541	8.92		2200000	NOP58	cell growth;metabolic process	cytosol;membrane;nucleus	protein binding;RNA binding	2.58201
High	P26373	60S ribosomal protein L13 OS=Homo sapiens OX=9606 GN=RPL13 PE=1 SV=4	1.75326	3.79147	1	1	1	211	24.247	11.65		2200000	RPL13	cell organization and biogenesis;metabolic process;transport	cytosol;membrane;nucleus;ribosome	protein binding;RNA binding;structural molecule activity	0
High	Q6NZY4	Zinc finger CCHC domain-containing protein 8 OS=Homo sapiens OX=9606 GN=ZCCHC8 PE=1 SV=2	1.73424	1.13154	1	1	1	707	78.529	4.87		2500000	ZCCHC8	metabolic process	nucleus;spliceosomal complex	metal ion binding;protein binding;RNA binding	0
High	O94925	Glutaminase kidney isoform, mitochondrial OS=Homo sapiens OX=9606 GN=GLS PE=1 SV=1	1.73353	1.19581	1	1	1	669	73.414	7.77		24000000	GLS	cell communication;cell organization and biogenesis;metabolic process;regulation of biological process;response to stimulus;transport	cytoplasm;cytosol;mitochondrion;organelle lumen	catalytic activity;protein binding	2.1189
High	Q9H4L5	Oxysterol-binding protein-related protein 3 OS=Homo sapiens OX=9606 GN=OSBPL3 PE=1 SV=1	1.71309	1.24014	1	1	1	887	101.16	6.87		5500000	OSBPL3	metabolic process;transport	cytoplasm;cytosol;endoplasmic reticulum;membrane;nucleus	protein binding;transporter activity	0
High	P21333	Filamin-A OS=Homo sapiens OX=9606 GN=FLNA PE=1 SV=4	1.63752	0.302229	1	1	1	2647	280.564	6.06		5300000	FLNA	cell organization and biogenesis;cellular component movement;metabolic process;regulation of biological process;response to stimulus;transport	cytoplasm;cytoskeleton;cytosol;extracellular;membrane;nucleus	protein binding;RNA binding;signal transducer activity	1.76067
High	P17980	26S proteasome regulatory subunit 6A OS=Homo sapiens OX=9606 GN=PSMC3 PE=1 SV=3	1.58553	2.2779	1	1	1	439	49.172	5.24		4400000	PSMC3	metabolic process;regulation of biological process;response to stimulus;transport	cytoplasm;cytosol;extracellular;membrane;nucleus;organelle lumen;proteasome	catalytic activity;enzyme regulator activity;nucleotide binding;protein binding	0
High	Q9Y580	RNA-binding protein 7 OS=Homo sapiens OX=9606 GN=RBM7 PE=1 SV=1	1.54852	3.7594	1	1	1	266	30.485	9.57		9300000	RBM7	regulation of biological process	nucleus	protein binding;RNA binding	0
High	P28331	NADH-ubiquinone oxidoreductase 75 kDa subunit, mitochondrial OS=Homo sapiens OX=9606 GN=NDUFS1 PE=1 SV=3	1.54333	2.20083	1	1	1	727	79.417	6.23			NDUFS1	cell organization and biogenesis;metabolic process;transport	membrane;mitochondrion;organelle lumen	catalytic activity;metal ion binding;protein binding	2.22459
High	P23368	NAD-dependent malic enzyme, mitochondrial OS=Homo sapiens OX=9606 GN=ME2 PE=1 SV=1	1.53239	1.36986	1	1	1	584	65.402	7.61		4300000	ME2	metabolic process;regulation of biological process	mitochondrion;organelle lumen	catalytic activity;metal ion binding;nucleotide binding	2.11917
Medium	Q6PKG0	La-related protein 1 OS=Homo sapiens OX=9606 GN=LARP1 PE=1 SV=2	1.51513	0.821168	1	1	1	1096	123.434	8.82		2800000	LARP1	cell proliferation;metabolic process;regulation of biological process;response to stimulus	cytoplasm;membrane	protein binding;RNA binding;translation regulator activity	0
Medium	P68431	Histone H3.1 OS=Homo sapiens OX=9606 GN=HIST1H3A PE=1 SV=2	1.48665	5.14706	1	1	1	136	15.394	11.12		5100000	HIST1H3F; HIST1H3C; HIST1H3D; HIST1H3G; HIST1H3H; HIST1H3B; HIST1H3A; HIST1H3E; HIST1H3I; HIST1H3J	cell organization and biogenesis;coagulation;metabolic process;regulation of biological process;response to stimulus	chromosome;extracellular;membrane;nucleus	catalytic activity;DNA binding;protein binding	1.61887
Medium	Q15645	Pachytene checkpoint protein 2 homolog OS=Homo sapiens OX=9606 GN=TRIP13 PE=1 SV=2	1.47108	2.31481	1	1	1	432	48.52	6.09		5100000	TRIP13	cell differentiation;cell organization and biogenesis;metabolic process;regulation of biological process;response to stimulus	nucleus	catalytic activity;nucleotide binding;protein binding;RNA binding	2.02515
Medium	P02786	Transferrin receptor protein 1 OS=Homo sapiens OX=9606 GN=TFRC PE=1 SV=2	1.44309	1.84211	1	1	1	760	84.818	6.61		2200000	TFRC	cell differentiation;cell organization and biogenesis;cellular homeostasis;metabolic process;regulation of biological process;response to stimulus;transport	cell surface;endosome;extracellular;membrane	protein binding;receptor activity;RNA binding;transporter activity	1.85257
Medium	Q9NWH9	SAFB-like transcription modulator OS=Homo sapiens OX=9606 GN=SLTM PE=1 SV=2	1.41319	0.676983	1	1	1	1034	117.079	7.87		8700000	SLTM	cell death;metabolic process;regulation of biological process	nucleus	DNA binding;RNA binding	2.10025
Medium	Q96HU8	GTP-binding protein Di-Ras2 OS=Homo sapiens OX=9606 GN=DIRAS2 PE=1 SV=1	1.39491	5.52764	1	1	1	199	22.471	8.76		6100000	DIRAS2	regulation of biological process;response to stimulus	membrane	catalytic activity;nucleotide binding	1.79787
Medium	O00442	RNA 3'-terminal phosphate cyclase OS=Homo sapiens OX=9606 GN=RTCA PE=1 SV=1	1.39137	2.73224	1	1	1	366	39.311	7.85		3400000	RTCA	metabolic process	nucleus	catalytic activity;nucleotide binding;RNA binding	0
Medium	P17987	T-complex protein 1 subunit alpha OS=Homo sapiens OX=9606 GN=TCP1 PE=1 SV=1	1.37966	1.79856	1	1	1	556	60.306	6.11		2800000	TCP1	cell organization and biogenesis;metabolic process;regulation of biological process;response to stimulus;transport	cytoplasm;cytoskeleton;cytosol;Golgi	nucleotide binding;protein binding;RNA binding	1.71302
Medium	Q96MU7	YTH domain-containing protein 1 OS=Homo sapiens OX=9606 GN=YTHDC1 PE=1 SV=3	1.34438	1.10041	1	1	1	727	84.649	6.23		1600000	YTHDC1	cell organization and biogenesis;metabolic process;regulation of biological process	membrane;nucleus	protein binding;RNA binding	1.84547
Medium	O14556	Glyceraldehyde-3-phosphate dehydrogenase, testis-specific OS=Homo sapiens OX=9606 GN=GAPDHS PE=1 SV=2	1.33545	1.71569	1	1	1	408	44.473	8.19		8800000	GAPDHS	cellular component movement;metabolic process;regulation of biological process	cytoplasm;cytosol;nucleus	catalytic activity;nucleotide binding;protein binding	2.00076
Medium	Q5JWF2	Guanine nucleotide-binding protein G(s) subunit alpha isoforms XLas OS=Homo sapiens OX=9606 GN=GNAS PE=1 SV=2	1.31453	0.96432	1	1	1	1037	110.956	5.03		3700000	GNAS	metabolic process;regulation of biological process;response to stimulus	cytosol;membrane	catalytic activity;metal ion binding;nucleotide binding;protein binding;signal transducer activity	1.852
Medium	Q8N6R0	Methyltransferase-like protein 13 OS=Homo sapiens OX=9606 GN=METTL13 PE=1 SV=1	1.30207	1.14449	1	1	1	699	78.718	6.73		2800000	METTL13	metabolic process		catalytic activity;protein binding	1.93382
Medium	Q15293	Reticulocalbin-1 OS=Homo sapiens OX=9606 GN=RCN1 PE=1 SV=1	1.29964	2.41692	1	1	1	331	38.866	5		3200000	RCN1	metabolic process	endoplasmic reticulum;organelle lumen	metal ion binding;protein binding	0
Medium	Q9Y295	Developmentally-regulated GTP-binding protein 1 OS=Homo sapiens OX=9606 GN=DRG1 PE=1 SV=1	1.27646	1.90736	1	1	1	367	40.517	8.9		7600000	DRG1	development;metabolic process	cytoplasm;cytosol;membrane	nucleotide binding;protein binding	0
Medium	O15541	E3 ubiquitin-protein ligase RNF113A OS=Homo sapiens OX=9606 GN=RNF113A PE=1 SV=1	1.24079	2.33236	1	1	1	343	38.763	5.69		2500000	RNF113A	metabolic process	spliceosomal complex	metal ion binding;protein binding	1.72987
Medium	Q14966	Zinc finger protein 638 OS=Homo sapiens OX=9606 GN=ZNF638 PE=1 SV=2	1.23136	0.505561	1	1	1	1978	220.488	6.38		7600000	ZNF638	metabolic process;regulation of biological process	cytoplasm;nucleus	DNA binding;metal ion binding;RNA binding	1.78869
Medium	O43852	Calumenin OS=Homo sapiens OX=9606 GN=CALU PE=1 SV=2	1.21098	2.22222	1	1	1	315	37.084	4.64		17000000	CALU	metabolic process	endoplasmic reticulum;extracellular;Golgi;membrane;organelle lumen	metal ion binding;protein binding	0
Medium	Q8N1B3	Cyclin-Q OS=Homo sapiens OX=9606 GN=CCNQ PE=1 SV=2	1.20482	4.43548	1	1	1	248	28.35	6.27		4600000	FAM58A; CCNQ	regulation of biological process	nucleus	enzyme regulator activity;protein binding	1.96344
Medium	P54136	Arginine--tRNA ligase, cytoplasmic OS=Homo sapiens OX=9606 GN=RARS PE=1 SV=2	1.19771	1.51515	1	1	1	660	75.331	6.68		11000000	RARS	metabolic process	cytoplasm;cytosol;membrane;mitochondrion;nucleus	catalytic activity;nucleotide binding;protein binding;RNA binding	0
Medium	Q9UMS4	Pre-mRNA-processing factor 19 OS=Homo sapiens OX=9606 GN=PRPF19 PE=1 SV=1	1.17367	1.38889	1	1	1	504	55.146	6.61		1400000	PRPF19	cell organization and biogenesis;cell proliferation;metabolic process;regulation of biological process;response to stimulus	cytoplasm;cytoskeleton;membrane;nucleus;spliceosomal complex	catalytic activity;metal ion binding;protein binding	2.13519
Medium	O60884	DnaJ homolog subfamily A member 2 OS=Homo sapiens OX=9606 GN=DNAJA2 PE=1 SV=1	1.17192	1.69903	1	1	1	412	45.717	6.48		3300000	DNAJA2	metabolic process;regulation of biological process;response to stimulus	cytosol;membrane	enzyme regulator activity;metal ion binding;nucleotide binding;protein binding	2.15161
Medium	Q9NUQ8	ATP-binding cassette sub-family F member 3 OS=Homo sapiens OX=9606 GN=ABCF3 PE=1 SV=2	1.16903	1.41044	1	1	1	709	79.695	6.34		1800000	ABCF3	defense response;response to stimulus	membrane	catalytic activity;nucleotide binding;protein binding	1.77449
Medium	P62424	60S ribosomal protein L7a OS=Homo sapiens OX=9606 GN=RPL7A PE=1 SV=2	1.15237	3.00752	1	1	1	266	29.977	10.61		3200000	RPL7A	cell organization and biogenesis;metabolic process;transport	cytoplasm;cytosol;membrane;nucleus;ribosome	protein binding;RNA binding;structural molecule activity	1.85513
Medium	Q9UBT2	SUMO-activating enzyme subunit 2 OS=Homo sapiens OX=9606 GN=UBA2 PE=1 SV=2	1.12954	1.5625	1	1	1	640	71.179	5.29		19000000	UBA2	metabolic process;regulation of biological process	cytoplasm;nucleus	catalytic activity;enzyme regulator activity;metal ion binding;nucleotide binding;protein binding	1.65842
Medium	Q7Z6R9	Transcription factor AP-2-delta OS=Homo sapiens OX=9606 GN=TFAP2D PE=2 SV=1	1.10177	1.54867	1	1	1	452	49.547	8.16		3300000	TFAP2D	metabolic process;regulation of biological process	nucleus	DNA binding	1.66487
Medium	Q9Y5L0	Transportin-3 OS=Homo sapiens OX=9606 GN=TNPO3 PE=1 SV=3	1.1016	0.758397	1	1	1	923	104.136	5.57		3900000	TNPO3	transport	cytoplasm;membrane;nucleus	protein binding;receptor activity;transporter activity	0
Medium	Q96CN9	GRIP and coiled-coil domain-containing protein 1 OS=Homo sapiens OX=9606 GN=GCC1 PE=1 SV=1	1.1016	0.903226	1	1	1	775	87.757	5.45		2100000	GCC1	metabolic process;transport	cytoplasm;cytosol;Golgi;membrane	protein binding	0
Medium	Q6R2W3	SCAN domain-containing protein 3 OS=Homo sapiens OX=9606 GN=ZBED9 PE=2 SV=1	1.07889	0.528302	1	1	1	1325	151.57	6.73		3500000	SCAND3; ZBED9	metabolic process;regulation of biological process	cytoplasm;nucleus	DNA binding	0
Medium	Q8IYX8	Centrosomal protein CEP57L1 OS=Homo sapiens OX=9606 GN=CEP57L1 PE=1 SV=1	1.05046	2.82609	1	1	1	460	53.615	8.57		3000000	CEP57L1	cell organization and biogenesis	cytoplasm;cytoskeleton	protein binding	0
Medium	P35249	Replication factor C subunit 4 OS=Homo sapiens OX=9606 GN=RFC4 PE=1 SV=2	1.01945	2.20386	1	1	1	363	39.657	8.02		5200000	RFC4	cell organization and biogenesis;cellular homeostasis;metabolic process;regulation of biological process;response to stimulus	nucleus	catalytic activity;DNA binding;nucleotide binding;protein binding	0
Medium	Q9H4E7	Differentially expressed in FDCP 6 homolog OS=Homo sapiens OX=9606 GN=DEF6 PE=1 SV=1	0.948076	1.42631	1	1	1	631	73.864	6.05		12000000	DEF6		cytoplasm;cytoskeleton;cytosol;membrane;nucleus	protein binding	0
Medium	Q96KR1	Zinc finger RNA-binding protein OS=Homo sapiens OX=9606 GN=ZFR PE=1 SV=2	0.930332	0.651769	1	1	1	1074	116.939	9.04		3300000	ZFR	development	chromosome;cytoplasm;nucleus	DNA binding;metal ion binding;protein binding;RNA binding	0
Medium	Q96A08	Histone H2B type 1-A OS=Homo sapiens OX=9606 GN=HIST1H2BA PE=1 SV=3	0.922269	7.08661	1	1	1	127	14.159	10.32		960000	HIST1H2BA	cell organization and biogenesis;cellular component movement;defense response;metabolic process;response to stimulus	chromosome;nucleus	DNA binding;protein binding	0
Medium	Q9BYN8	28S ribosomal protein S26, mitochondrial OS=Homo sapiens OX=9606 GN=MRPS26 PE=1 SV=1	0.920819	3.41463	1	1	1	205	24.197	10.39		2700000	MRPS26	cell organization and biogenesis;metabolic process;response to stimulus	membrane;mitochondrion;ribosome	RNA binding	2.0006
Medium	Q13610	Periodic tryptophan protein 1 homolog OS=Homo sapiens OX=9606 GN=PWP1 PE=1 SV=1	0.916856	1.39721	1	1	1	501	55.793	4.77		11000000	PWP1	cell organization and biogenesis;metabolic process;regulation of biological process	Golgi;nucleus	protein binding	1.93819
Medium	Q8NF86	Serine protease 33 OS=Homo sapiens OX=9606 GN=PRSS33 PE=1 SV=3	0.898597	2.5	1	1	1	280	29.768	9.94			PRSS33	metabolic process	cytoplasm;extracellular	catalytic activity	1.82056
Medium	Q9NU22	Midasin OS=Homo sapiens OX=9606 GN=MDN1 PE=1 SV=2	0.897566	0.125089	1	1	1	5596	632.42	5.68		57000000	MDN1	cell organization and biogenesis;metabolic process	cytoplasm;cytoskeleton;cytosol;membrane;nucleus	catalytic activity;nucleotide binding;protein binding	0
Medium	O60264	SWI/SNF-related matrix-associated actin-dependent regulator of chromatin subfamily A member 5 OS=Homo sapiens OX=9606 GN=SMARCA5 PE=1 SV=1	0.897566	0.665399	1	1	1	1052	121.828	8.09		1700000	SMARCA5	cell organization and biogenesis;metabolic process;regulation of biological process	chromosome;nucleus	catalytic activity;DNA binding;nucleotide binding;protein binding	0
Medium	Q969P0	Immunoglobulin superfamily member 8 OS=Homo sapiens OX=9606 GN=IGSF8 PE=1 SV=1	0.882729	1.14192	1	1	1	613	64.994	8			IGSF8	cell proliferation;cellular component movement	membrane	protein binding	0
Medium	Q15287	RNA-binding protein with serine-rich domain 1 OS=Homo sapiens OX=9606 GN=RNPS1 PE=1 SV=1	0.882066	2.62295	1	1	1	305	34.188	11.84		8300000	RNPS1	metabolic process;regulation of biological process;transport	cytoplasm;cytosol;nucleus	protein binding;RNA binding	0
Medium	Q16891	MICOS complex subunit MIC60 OS=Homo sapiens OX=9606 GN=IMMT PE=1 SV=1	0.868702	1.31926	1	1	1	758	83.626	6.48		4600000	IMMT	cell organization and biogenesis;cellular homeostasis	membrane;mitochondrion	protein binding;RNA binding	2.1621
Medium	P19387	DNA-directed RNA polymerase II subunit RPB3 OS=Homo sapiens OX=9606 GN=POLR2C PE=1 SV=2	0.862646	2.90909	1	1	1	275	31.422	4.92		5400000	POLR2C	metabolic process;regulation of biological process;response to stimulus	cytoplasm;cytoskeleton;cytosol;nucleus	catalytic activity;DNA binding;protein binding	0
Medium	P11310	Medium-chain specific acyl-CoA dehydrogenase, mitochondrial OS=Homo sapiens OX=9606 GN=ACADM PE=1 SV=1	0.860121	3.56295	1	1	1	421	46.559	8.37		3700000	ACADM	metabolic process;regulation of biological process	membrane;mitochondrion;nucleus;organelle lumen	catalytic activity;nucleotide binding;protein binding	1.77559
Medium	Q8N0Z8	tRNA pseudouridine synthase-like 1 OS=Homo sapiens OX=9606 GN=PUSL1 PE=1 SV=1	0.853252	2.64026	1	1	1	303	33.212	9.85		4600000	PUSL1	metabolic process		catalytic activity;RNA binding	2.11388
Medium	O00445	Synaptotagmin-5 OS=Homo sapiens OX=9606 GN=SYT5 PE=1 SV=2	0.84588	5.69948	1	1	1	386	42.873	9.17		5900000	SYT5	cell communication;cell organization and biogenesis;regulation of biological process;transport	endosome;membrane	metal ion binding;protein binding	0
Medium	Q5T3I0	G patch domain-containing protein 4 OS=Homo sapiens OX=9606 GN=GPATCH4 PE=1 SV=2	0.841035	2.46637	1	1	1	446	50.351	9.63			GPATCH4			protein binding;RNA binding	1.76406
Medium	P31153	S-adenosylmethionine synthase isoform type-2 OS=Homo sapiens OX=9606 GN=MAT2A PE=1 SV=1	0.832978	4.05063	1	1	1	395	43.633	6.48		2000000	MAT2A	cell organization and biogenesis;metabolic process	cytosol	catalytic activity;metal ion binding;nucleotide binding;protein binding	0
Medium	Q14320	Protein FAM50A OS=Homo sapiens OX=9606 GN=FAM50A PE=1 SV=2	0.825068	1.76991	1	1	1	339	40.216	6.83		3600000	FAM50A		nucleus	RNA binding	0
Medium	Q8TEQ6	Gem-associated protein 5 OS=Homo sapiens OX=9606 GN=GEMIN5 PE=1 SV=3	0.817015	0.596817	1	1	1	1508	168.483	6.62		3100000	GEMIN5	cell organization and biogenesis;metabolic process;regulation of biological process;transport	cytoplasm;cytosol;membrane;nucleus	protein binding;RNA binding	1.94263
Medium	Q9Y520	Protein PRRC2C OS=Homo sapiens OX=9606 GN=PRRC2C PE=1 SV=4	0.813609	0.345304	1	1	1	2896	316.718	9.13		3700000	PRRC2C	cell differentiation	membrane	protein binding;RNA binding	0
Medium	Q8TD26	Chromodomain-helicase-DNA-binding protein 6 OS=Homo sapiens OX=9606 GN=CHD6 PE=1 SV=4	0.810791	0.220994	1	1	1	2715	305.22	6.27		2600000	CHD6	cell organization and biogenesis;metabolic process;regulation of biological process;response to stimulus	nucleus	catalytic activity;DNA binding;nucleotide binding;protein binding	1.62937
Medium	Q9HCS7	Pre-mRNA-splicing factor SYF1 OS=Homo sapiens OX=9606 GN=XAB2 PE=1 SV=2	0.802444	1.16959	1	1	1	855	99.946	6.23		6900000	XAB2	cell organization and biogenesis;metabolic process;response to stimulus	membrane;nucleus;spliceosomal complex	protein binding	1.63816
Medium	Q9H6W3	Ribosomal oxygenase 1 OS=Homo sapiens OX=9606 GN=RIOX1 PE=1 SV=2	0.793444	2.18409	1	1	1	641	71.041	6.46		2800000	C14orf169; RIOX1	cell organization and biogenesis;metabolic process;regulation of biological process	nucleus	catalytic activity;metal ion binding;protein binding	0
Medium	Q9H0A0	RNA cytidine acetyltransferase OS=Homo sapiens OX=9606 GN=NAT10 PE=1 SV=2	0.791827	0.878049	1	1	1	1025	115.657	8.27		1700000	NAT10	metabolic process;regulation of biological process	membrane;nucleus	catalytic activity;nucleotide binding;protein binding;RNA binding	0
Medium	Q9Y6M7	Sodium bicarbonate cotransporter 3 OS=Homo sapiens OX=9606 GN=SLC4A7 PE=1 SV=2	0.79129	0.658979	1	1	1	1214	135.957	6.71		7700000	SLC4A7	cellular homeostasis;transport	membrane	transporter activity	0
Medium	Q13123	Protein Red OS=Homo sapiens OX=9606 GN=IK PE=1 SV=3	0.779108	1.43627	1	1	1	557	65.562	6.64		880000	IK	metabolic process;regulation of biological process	chromosome;cytoplasm;cytoskeleton;nucleus;spliceosomal complex	protein binding	1.84701
Medium	Q96TA1	Niban-like protein 1 OS=Homo sapiens OX=9606 GN=FAM129B PE=1 SV=3	0.771087	0.80429	1	1	1	746	84.085	6.19		12000000	FAM129B	cell differentiation;cellular component movement;metabolic process;regulation of biological process;transport	cytoplasm;cytosol;membrane;nucleus	protein binding	1.6451
