# Supplementary material for: AZGP1P2/UBA1/RBM15 Cascade Mediates the Fate Determinations of Prostate Cancer Stem Cells and Promotes Therapeutic Effect of Docetaxel in Castration-Resistant Prostate Cancer via TPM1 m6A Modification
Source: Research (Wash D C). 2023 Oct 17;6:0252. doi: 10.34133/research.0252 (PMC10581371; doi:10.34133/research.0252)
Supplement: Supplementary 1 — Figs. S1 to S4 Tables S1 to S5 [file research.0252.f1.zip › Supplementary table 5.docx.xlsx]

## Sheet: Proteins
geneId	chr	start	end	width	strand	diff_p_value	diff_log10p_value	diff_fdr	diff_log10fdr	diff_fc	diff_log2fc	Hyper_Hypo	annotation	BaseMean	BaseMean_NC	BaseMean_shRBM15	FoldChange	log2FoldChange	p-value	q-value	Up_Down
ADGRG6	6	142367672	142370231	300	+	0.0323594	-1.49	0.299226	-0.524	0.567228	-0.818	Hypo	Exon	2692.88	831.695	4554.06	5.47563	2.45303	0.011869	0.980845	Up
AHNAK	11	62526347	62526498	151	-	0.0104713	-1.98	0.191867	-0.717	0.636839	-0.651	Hypo	Exon	27245.7	14102.4	40389	2.86398	1.51802	0.0495932	0.980845	Up
ANLN	7	36423914	36425717	151	+	0.00562341	-2.25	0.147231	-0.832	3.38698	1.76	Hyper	Exon	1823.86	516.91	3130.8	6.05676	2.59855	0.0138403	0.980845	Up
AQR	15	34934631	34942030	201	-	0.0162181	-1.79	0.224905	-0.648	2.82843	1.5	Hyper	Exon	644.029	159.049	1129.01	7.09848	2.82751	0.0330464	0.980845	Up
ARHGAP11A	15	32636914	32637262	348	+	0.0354813	-1.45	0.310456	-0.508	1.74352	0.802	Hyper	Exon	294.102	48.5984	539.606	11.1034	3.47293	0.0212129	0.980845	Up
ASPH	8	61548121	61562768	301	-	0.0436516	-1.36	0.343558	-0.464	0.666187	-0.586	Hypo	Exon	13726.6	6736.4	20716.9	3.07536	1.62076	0.04084	0.980845	Up
ATF3	1	212618143	212618442	299	+	0.0251189	-1.6	0.267917	-0.572	0.586824	-0.769	Hypo	Exon	2610.63	4117.61	1103.66	0.268034	-1.89951	0.0481773	0.980845	Down
ATF3	1	212620180	212620330	150	+	0.00134896	-2.87	0.0724436	-1.14	2.01391	1.01	Hyper	3' UTR	2610.63	4117.61	1103.66	0.268034	-1.89951	0.0481773	0.980845	Down
ATP2C2	16	84459297	84459567	151	+	0.0141254	-1.85	0.211349	-0.675	0.376312	-1.41	Hypo	Exon	187.65	339.084	36.2152	0.106803	-3.22698	0.0367137	0.980845	Down
BPNT2	8	56963621	56966198	451	-	0.0446684	-1.35	0.346737	-0.46	0.656561	-0.607	Hypo	3' UTR	1833.58	710.199	2956.97	4.16358	2.05782	0.0466161	0.980845	Up
C3	19	6677902	6678414	300	-	0.000301995	-3.52	0.0323594	-1.49	1.81127	0.857	Hyper	Exon	13299.1	25094.4	1503.84	0.059927	-4.06065	3.37963e-06	0.010124	Down
C3	19	6682017	6684780	250	-	2.95121e-05	-4.53	0.0074131	-2.13	0.534774	-0.903	Hypo	Exon	13299.1	25094.4	1503.84	0.059927	-4.06065	3.37963e-06	0.010124	Down
C3	19	6697704	6702544	250	-	0.0134896	-1.87	0.207014	-0.684	0.627636	-0.672	Hypo	Exon	13299.1	25094.4	1503.84	0.059927	-4.06065	3.37963e-06	0.010124	Down
C3	19	6711031	6712391	300	-	1.99526e-05	-4.7	0.0057544	-2.24	0.479632	-1.06	Hypo	Exon	13299.1	25094.4	1503.84	0.059927	-4.06065	3.37963e-06	0.010124	Down
CALU	7	128748628	128753891	250	+	0.0190546	-1.72	0.239332	-0.621	0.645729	-0.631	Hypo	5' UTR	4865.53	1918.53	7812.52	4.07213	2.02578	0.0215959	0.980845	Up
CAPRIN1	11	34099368	34099818	450	+	0.0060256	-2.22	0.151008	-0.821	1.56808	0.649	Hyper	3' UTR	3483.07	1537.48	5428.66	3.53089	1.82003	0.0471796	0.980845	Up
CAVIN2	2	191835146	191835393	247	-	0.00338844	-2.47	0.11722	-0.931	3.5801	1.84	Hyper	3' UTR	1250.53	434.072	2066.98	4.76184	2.25152	0.0466872	0.980845	Up
CAVIN2	2	191846890	191847088	198	-	0.0363078	-1.44	0.314775	-0.502	1.71238	0.776	Hyper	start codon	1250.53	434.072	2066.98	4.76184	2.25152	0.0466872	0.980845	Up
CD74	5	150404743	150406288	150	-	0.00724436	-2.14	0.159221	-0.798	0.660211	-0.599	Hypo	Exon	7005.59	11869.1	2142.13	0.18048	-2.47009	0.00403519	0.980845	Down
CIP2A	3	108559974	108560745	151	-	0	-434	0	-434	2.9897	1.58	Hyper	Exon	103.801	16.5676	191.035	11.5306	3.5274	0.0329796	0.980845	Up
CKAP2	13	52460918	52465311	1147	+	0.00030903	-3.51	0.0323594	-1.49	1.53368	0.617	Hyper	5' UTR	412.371	85.0472	739.695	8.69746	3.12059	0.0293019	0.980845	Up
CPD	17	30466044	30466195	151	+	0.01	-2	0.187499	-0.727	3.94493	1.98	Hyper	3' UTR	1534.4	504.761	2564.03	5.0797	2.34474	0.030731	0.980845	Up
CPD	17	30464596	30464996	400	+	0.0011749	-2.93	0.0676083	-1.17	2.28153	1.19	Hyper	3' UTR	1534.4	504.761	2564.03	5.0797	2.34474	0.030731	0.980845	Up
CUL4B	X	120526496	120530190	449	-	0.00549541	-2.26	0.146893	-0.833	1.84293	0.882	Hyper	3' UTR	419.787	61.8525	777.721	12.5738	3.65235	0.0125649	0.980845	Up
CYBA	16	88648089	88651079	149	-	0.0199526	-1.7	0.244343	-0.612	1.6144	0.691	Hyper	start codon	3377.78	5371.23	1384.33	0.25773	-1.95607	0.0344626	0.980845	Down
DDX21	10	68956229	68956713	150	+	0.018197	-1.74	0.234423	-0.63	1.96156	0.972	Hyper	stop codon	1861.99	508.074	3215.91	6.3296	2.66211	0.0115294	0.980845	Up
DKC1	X	154762912	154765078	249	+	0.00977237	-2.01	0.183654	-0.736	0.581963	-0.781	Hypo	5' UTR	3862.21	1334.25	6390.17	4.78934	2.25983	0.0136982	0.980845	Up
DPY19L1	7	34931457	34938118	397	-	0.00467735	-2.33	0.137088	-0.863	2.07053	1.05	Hyper	3' UTR	991.302	310.367	1672.24	5.38793	2.42973	0.0427422	0.980845	Up
ELMO3	16	67199573	67200053	148	+	0.0057544	-2.24	0.149624	-0.825	1.85318	0.89	Hyper	start codon	2811.82	4451.17	1172.47	0.263406	-1.92464	0.0428667	0.980845	Down
EPHA1	7	143394215	143394830	151	-	0.0380189	-1.42	0.321366	-0.493	0.376312	-1.41	Hypo	Exon	495.094	912.325	77.8626	0.0853453	-3.55054	0.0126484	0.980845	Down
EXO1	1	241881988	241885434	150	+	0.00204174	-2.69	0.0891251	-1.05	3.55537	1.83	Hyper	Exon	614.396	166.781	1062.01	6.3677	2.67077	0.0444442	0.980845	Up
FAT4	4	125490783	125490934	151	+	0	-434	0	-434	19.2929	4.27	Hyper	Exon	276.637	60.748	492.526	8.1077	3.01929	0.0420601	0.980845	Up
FOS	14	75278876	75279024	148	+	0.00549541	-2.26	0.146218	-0.835	1.76786	0.822	Hyper	5' UTR	3271.97	5342.51	1201.44	0.224883	-2.15276	0.0213853	0.980845	Down
GLS	2	190932684	190932835	151	+	0.00223872	-2.65	0.0933254	-1.03	0.381565	-1.39	Hypo	3' UTR	3764.22	1552.94	5975.5	3.84787	1.94406	0.0327143	0.980845	Up
GTPBP2	6	43629049	43629198	149	-	0.0141254	-1.85	0.210863	-0.676	1.68997	0.757	Hyper	5' UTR	11751.7	17590.4	5913.03	0.336151	-1.57282	0.0489132	0.980845	Down
HELZ2	20	63564396	63564746	350	-	3.63078e-06	-5.44	0.00138038	-2.86	2.2974	1.2	Hyper	Exon	21975.7	39204.6	4746.9	0.12108	-3.04596	0.000200245	0.214234	Down
HLA-DPB1	6	33085181	33085879	151	+	0.0446684	-1.35	0.345144	-0.462	0.363493	-1.46	Hypo	Exon	183.585	329.144	38.0259	0.11553	-3.11366	0.0431466	0.980845	Down
IGF2BP3	7	23312252	23312776	250	-	0.000707946	-3.15	0.0512861	-1.29	4.11246	2.04	Hyper	3' UTR	247.838	37.5533	458.122	12.1992	3.60872	0.0191545	0.980845	Up
INA	10	103277876	103278074	198	+	0.00104713	-2.98	0.0645654	-1.19	3.94493	1.98	Hyper	Exon	535.349	88.3607	982.337	11.1173	3.47474	0.013387	0.980845	Up
INA	10	103288917	103289115	198	+	0.0416869	-1.38	0.334965	-0.475	2.2974	1.2	Hyper	3' UTR	535.349	88.3607	982.337	11.1173	3.47474	0.013387	0.980845	Up
INTS13	12	26911223	26913662	300	-	0.0112202	-1.95	0.195884	-0.708	2.02792	1.02	Hyper	Exon	256.42	57.4345	455.406	7.92914	2.98716	0.045427	0.980845	Up
IPO5	13	98015531	98016813	251	+	0.017378	-1.76	0.230675	-0.637	1.79876	0.847	Hyper	Exon	3571.88	1071.37	6072.38	5.66784	2.5028	0.00745418	0.980845	Up
IREB2	15	78493936	78497133	251	+	0.0416869	-1.38	0.336512	-0.473	2.23457	1.16	Hyper	Exon	400.592	94.9878	706.196	7.4346	2.89425	0.041963	0.980845	Up
ITGA6	2	172487100	172487425	200	+	0.00691831	-2.16	0.157036	-0.804	2.54912	1.35	Hyper	Exon	1373.11	432.968	2313.24	5.34277	2.41759	0.0301711	0.980845	Up
ITGA6	2	172489607	172491320	250	+	0.0040738	-2.39	0.128233	-0.892	2.49666	1.32	Hyper	Exon	1373.11	432.968	2313.24	5.34277	2.41759	0.0301711	0.980845	Up
JCAD	10	30017434	30026666	1047	-	6.45654e-05	-4.19	0.0128825	-1.89	1.68413	0.752	Hyper	3' UTR	1114.03	361.175	1866.89	5.16895	2.36987	0.0421614	0.980845	Up
JCAD	10	30014645	30015094	449	-	0.00147911	-2.83	0.0776247	-1.11	2.46229	1.3	Hyper	3' UTR	1114.03	361.175	1866.89	5.16895	2.36987	0.0421614	0.980845	Up
KCNK5	6	39189915	39190165	250	-	0.0131826	-1.88	0.206063	-0.686	1.62225	0.698	Hyper	3' UTR	2784.78	4377.17	1192.38	0.27241	-1.87615	0.0483883	0.980845	Down
KIF23	15	69446086	69446933	150	+	0.0112202	-1.95	0.195884	-0.708	2.49666	1.32	Hyper	3' UTR	1399.61	495.925	2303.29	4.64443	2.2155	0.0444712	0.980845	Up
KIF23	15	69426161	69426463	149	+	0.0281838	-1.55	0.284446	-0.546	2.15846	1.11	Hyper	Exon	1399.61	495.925	2303.29	4.64443	2.2155	0.0444712	0.980845	Up
KIF4A	X	70419760	70420587	549	+	0.00660693	-2.18	0.155239	-0.809	1.52098	0.605	Hyper	3' UTR	1811.73	573.24	3050.22	5.32102	2.4117	0.0215964	0.980845	Up
KLB	4	39407475	39407674	199	+	0	-434	0	-434	7.1602	2.84	Hyper	Exon	189.912	17.6721	362.152	20.4928	4.35705	0.0078054	0.980845	Up
KNL1	15	40622432	40622583	151	+	0	-434	0	-434	5.9794	2.58	Hyper	Exon	124.969	25.4037	224.534	8.83863	3.14382	0.0491623	0.980845	Up
LARS1	5	146114031	146120440	350	-	2.0893e-05	-4.68	0.0057544	-2.24	2.41162	1.27	Hyper	3' UTR	2409.9	936.624	3883.17	4.14593	2.05169	0.0362944	0.980845	Up
LTB	6	31580656	31581005	349	-	0.00676083	-2.17	0.155955	-0.807	1.7219	0.784	Hyper	3' UTR	3251.92	6244.9	258.939	0.041464	-4.592	9.9862e-06	0.0249289	Down
MKI67	10	128115173	128115623	450	-	0.000288403	-3.54	0.0316228	-1.5	2.04202	1.03	Hyper	5' UTR	8536.97	3451.59	13622.3	3.94668	1.98064	0.0168225	0.980845	Up
MX2	21	41376894	41377825	298	+	0.0363078	-1.44	0.314775	-0.502	0.584389	-0.775	Hypo	5' UTR	762.876	1351.92	173.833	0.128582	-2.95924	0.0219752	0.980845	Down
MX2	21	41382563	41395596	150	+	0.0158489	-1.8	0.221309	-0.655	6.9644	2.8	Hyper	5' UTR	762.876	1351.92	173.833	0.128582	-2.95924	0.0219752	0.980845	Down
NAP1L1	12	76048413	76048688	151	-	0.0380189	-1.42	0.321366	-0.493	0.48971	-1.03	Hypo	stop codon	4762.16	2132.81	7391.52	3.46563	1.79312	0.0410634	0.980845	Up
NEMP1	12	57059838	57060850	300	-	0.000363078	-3.44	0.0354813	-1.45	2.94854	1.56	Hyper	3' UTR	1112.12	314.785	1909.45	6.06587	2.60071	0.0271213	0.980845	Up
NOTCH3	19	15161232	15161532	300	-	0.0301995	-1.52	0.293089	-0.533	1.73748	0.797	Hyper	Exon	10188.1	15932.5	4443.6	0.278901	-1.84218	0.0234626	0.980845	Down
NUP155	5	37305205	37309188	201	-	0.01	-2	0.187068	-0.728	2.18859	1.13	Hyper	Exon	2101.85	632.884	3570.82	5.64214	2.49624	0.0145571	0.980845	Up
OLFM1	9	135119737	135120785	1048	+	1.04713e-07	-6.98	6.0256e-05	-4.22	2.41162	1.27	Hyper	3' UTR	260.622	28.7172	492.526	17.1509	4.10021	0.00906616	0.980845	Up
OPA1	3	193667170	193694675	250	+	0.042658	-1.37	0.339625	-0.469	1.83274	0.874	Hyper	3' UTR	325.111	76.2111	574.011	7.53185	2.913	0.0454595	0.980845	Up
PLEKHG6	12	6327281	6327579	298	+	0.000239883	-3.62	0.0275423	-1.56	0.371131	-1.43	Hypo	Exon	903.928	1605.96	201.9	0.125719	-2.99172	0.0166742	0.980845	Down
PRSS8	16	31131482	31131979	497	-	0.000537032	-3.27	0.0446684	-1.35	0.547526	-0.869	Hypo	3' UTR	734.338	1371.8	96.8756	0.0706193	-3.82379	0.00466899	0.980845	Down
PTPRH	19	55206947	55207189	151	-	0.0346737	-1.46	0.30761	-0.512	0.479632	-1.06	Hypo	start codon	2220.68	3673.6	767.762	0.208995	-2.25846	0.0241902	0.980845	Down
RACGAP1	12	49992097	49992580	200	-	0.000724436	-3.14	0.0524807	-1.28	0.549046	-0.865	Hypo	Exon	4207.51	1920.74	6494.29	3.38114	1.75751	0.0486107	0.980845	Up
RTL5	X	72128749	72128898	149	-	0	-434	0	-434	17.0299	4.09	Hyper	3' UTR	60.3073	1.10451	119.51	108.202	6.75758	0.00221862	0.8105	Up
SEMA3E	7	83367670	83385374	449	-	0.0144544	-1.84	0.213796	-0.67	0.608783	-0.716	Hypo	Exon	92.0951	2.20902	181.981	82.3811	6.36424	0.00159674	0.697292	Up
SEMA3E	7	83648640	83648790	150	-	0	-434	0	-434	2.05623	1.04	Hyper	5' UTR	92.0951	2.20902	181.981	82.3811	6.36424	0.00159674	0.697292	Up
SEPTIN11	4	77019229	77030946	498	+	0.00169824	-2.77	0.0812831	-1.09	2.18859	1.13	Hyper	Exon	978.527	309.263	1647.79	5.32813	2.41363	0.0446057	0.980845	Up
SF3B1	2	197423896	197435043	150	-	0.0457088	-1.34	0.34914	-0.457	2.15846	1.11	Hyper	start codon	1711.96	606.376	2817.54	4.64653	2.21615	0.0356712	0.980845	Up
SHCBP1	16	46581736	46582037	301	-	0.00660693	-2.18	0.155239	-0.809	1.84165	0.881	Hyper	Exon	1098.61	345.711	1851.5	5.35563	2.42106	0.0388716	0.980845	Up
SHF	15	45175300	45178290	251	-	0.0169824	-1.77	0.229087	-0.64	2	1	Hyper	5' UTR	1197.55	2005.79	389.313	0.194095	-2.36517	0.0392285	0.980845	Down
SLC26A2	5	149981285	149981584	299	+	0.000177828	-3.75	0.0234423	-1.63	4.89056	2.29	Hyper	Exon	447.527	88.3607	806.693	9.12954	3.19054	0.0248368	0.980845	Up
SMG1	16	18808904	18811818	800	-	0.00724436	-2.14	0.159221	-0.798	1.59438	0.673	Hyper	3' UTR	1301.27	439.595	2162.95	4.92033	2.29876	0.0408008	0.980845	Up
SMG1	16	18838023	18838173	150	-	0.025704	-1.59	0.270396	-0.568	3.70635	1.89	Hyper	Exon	1301.27	439.595	2162.95	4.92033	2.29876	0.0408008	0.980845	Up
SYNCRIP	6	85640221	85640489	151	-	0.0457088	-1.34	0.34914	-0.457	0.540363	-0.888	Hypo	5' UTR	1769.32	579.867	2958.78	5.10251	2.35121	0.0255117	0.980845	Up
SYNE1	6	152329991	152330142	151	-	0	-434	0	-434	0.444421	-1.17	Hypo	Exon	1399.89	142.482	2657.29	18.65	4.22111	0.000437665	0.356677	Up
SYNE1	6	152385782	152387166	151	-	0	-434	0	-434	2.67586	1.42	Hyper	Exon	1399.89	142.482	2657.29	18.65	4.22111	0.000437665	0.356677	Up
THBS1	15	39595421	39596171	750	+	0.00060256	-3.22	0.0467735	-1.33	1.53688	0.62	Hyper	3' UTR	2475.4	920.056	4030.75	4.38098	2.13125	0.0292969	0.980845	Up
TM9SF3	10	96562084	96576707	251	-	0.0288403	-1.54	0.285759	-0.544	2.51403	1.33	Hyper	Exon	1441.53	519.119	2363.95	4.55376	2.18706	0.045627	0.980845	Up
TMEM125	1	43273605	43273804	199	+	0	-434	0	-434	0.293209	-1.77	Hypo	3' UTR	57.0362	110.451	3.62152	0.0327885	-4.93067	0.00896891	0.980845	Down
TMEM245	9	109020112	109020411	299	-	0.00295121	-2.53	0.109648	-0.96	1.8302	0.872	Hyper	3' UTR	5550.21	2488.46	8611.97	3.46076	1.79109	0.0375654	0.980845	Up
TMPO	12	98547915	98548065	150	+	0.0354813	-1.45	0.310456	-0.508	2.25012	1.17	Hyper	3' UTR	3526.59	1578.34	5474.83	3.46872	1.7944	0.0497846	0.980845	Up
TNS4	17	40487078	40487376	298	-	0.0467735	-1.33	0.350752	-0.455	0.589678	-0.762	Hypo	Exon	1113.58	2078.69	148.482	0.0714308	-3.80731	0.00210624	0.80411	Down
TNXB	6	32095667	32095918	251	-	0.0245471	-1.61	0.267301	-0.573	0.289172	-1.79	Hypo	Exon	1107.12	1896.44	317.788	0.167571	-2.57716	0.0284937	0.980845	Down
TNXB	6	32096517	32097068	551	-	0.018197	-1.74	0.234423	-0.63	0.548286	-0.867	Hypo	Exon	1107.12	1896.44	317.788	0.167571	-2.57716	0.0284937	0.980845	Down
TOP2A	17	40398824	40399966	300	-	0.0269153	-1.57	0.277332	-0.557	1.63127	0.706	Hyper	Exon	2835.79	548.941	5122.64	9.33185	3.22216	0.00123581	0.661068	Up
TPM1	15	63062272	63062721	151	+	0.00165959	-2.78	0.0812831	-1.09	0.366021	-1.45	Hypo	Exon	4034.54	1006.21	7062.87	7.01929	2.81133	0.00251752	0.882485	Up
UTP20	12	101312040	101317492	251	+	0.000123027	-3.91	0.0194984	-1.71	3.89062	1.96	Hyper	Exon	1056.18	206.543	1905.82	9.22724	3.2059	0.00860961	0.980845	Up
UTP20	12	101381160	101383289	300	+	0.0177828	-1.75	0.232809	-0.633	2.14355	1.1	Hyper	Exon	1056.18	206.543	1905.82	9.22724	3.2059	0.00860961	0.980845	Up
ZFR	5	32415088	32417698	150	-	0.00724436	-2.14	0.159221	-0.798	2.08493	1.06	Hyper	Exon	1679.12	598.644	2759.6	4.60975	2.20469	0.0373455	0.980845	Up
